# Supplementary material for: The Chemical Property Position of Bedaquiline Construed by a Chemical Global Positioning System-Natural Product
Source: Molecules. 2022 Jan 24;27(3):753. doi: 10.3390/molecules27030753 (PMC8838968; doi:10.3390/molecules27030753)
Supplement: Supplementary file 1 [file molecules-27-00753-s001.zip]

Archive with 2 entries (2 files):
- S1.Similarity comparism e different methods.xlsx
- S2.50 closest compounds using ChemGPS-NP.xlsx
