# Supplementary material for: The Chemical Property Position of Bedaquiline Construed by a Chemical Global Positioning System-Natural Product
Source: Molecules. 2022 Jan 24;27(3):753. doi: 10.3390/molecules27030753 (PMC8838968; doi:10.3390/molecules27030753)
Supplement: Supplementary file 1 [file molecules-27-00753-s001.zip › S1.Similarity comparism e different methods.xlsx]

## Sheet: TMC-CS (ED)
MOLID	PC1	PC2	PC3	PC4	PC5	PC6	PC7	PC8	ED
TMC-207	2.44795	4.77502	2.87194	0.020208	0.189594	-0.540468	-0.937533	2.38535	0
TMC 207	2.44795	4.77502	2.87194	0.020208	0.189594	-0.540468	-0.937533	2.38535	0	CN(C)CC[C@@](C1=CC=CC2=CC=CC=C21)([C@H](C3=CC=CC=C3)C4=C(N=C5C=CC(=CC5=C4)Br)OC)O
Clofazimine	0.771968	3.69317	2.28954	0.549823	0.974415	1.11532	-0.301889	0.607581	3.39427	CC(C)/N=C/1\C=C2C(=NC3=CC=CC=C3N2C4=CC=C(C=C4)Cl)C=C1NC5=CC=C(C=C5)Cl
OPC-67683	1.59301	2.5829	1.61259	1.37152	0.012258	0.352069	-0.276589	0.580033	3.67048	C[C@@]1(CN2C=C(N=C2O1)[N+](=O)[O-])COC3=CC=C(C=C3)N4CCC(CC4)OC5=CC=C(C=C5)OC(F)(F)F
LL-3858/Sudoterb	1.75055	2.76507	1.50179	1.1603	1.06258	1.00787	-0.18095	0.836148	3.71958	Clc5ccc(/C=N/N(CC(=O)N1CCN(CC1)Cc2ccc3OCOc3c2)C(=O)c4ccncc4)c(Cl)c5
thiocarlide	-0.074675	1.58843	1.85924	0.648816	1.04549	-1.2401	-0.966299	0.540333	4.75033	CC(C)CCOC1=CC=C(C=C1)NC(=S)NC2=CC=C(C=C2)OCCC(C)C
ranbezolid	0.917146	1.1981	0.170098	1.28367	1.24139	0.644174	0.36931	0.334875	5.69702	CC(=O)NC[C@H]1CN(C(=O)O1)c2ccc(N3CCN(Cc4oc(cc4)[N+](=O)[O-])CC3)c(F)c2
AZD5847	0.915247	1.05007	-0.538737	1.19337	0.271539	0.352037	0.220582	0.71254	5.84605	OCC(O)C(N1CC=C(C2=C(F)C=C(N3CC(COC4=NOC=C4)OC3=O)C=C2F)CC1)=O
PA-824	-1.11994	2.01405	-0.159357	1.93764	-0.241393	0.190004	0.193059	0.391876	6.26017	C1[C@@H](COC2=NC(=CN21)[N+](=O)[O-])OCC3=CC=C(C=C3)OC(F)(F)F
Triclosan	-2.67984	3.65309	0.109146	0.938853	-0.406724	0.181342	-0.570222	0.525406	6.36403	C1=CC(=C(C=C1Cl)O)OC2=C(C=C(C=C2)Cl)Cl
Moxifloxacin	-0.180507	0.432035	0.102707	0.044512	0.299241	0.937146	0.155917	0.255881	6.43158	COC1=C2C(=CC(=C1N3C[C@@H]4CCCN[C@@H]4C3)F)C(=O)C(=CN2C5CC5)C(=O)O
Gatifloxacin	-0.551511	0.466178	-0.138323	0.222069	0.430715	0.654626	0.143434	0.246061	6.62547	CC1CN(CCN1)C2=C(C=C3C(=C2OC)N(C=C(C3=O)C(=O)O)C4CC4)F
Ofloxacin	-0.921686	0.665634	-0.128226	-0.001559	0.331021	1.10339	0.285531	0.234581	6.78874	CC1COC2=C3N1C=C(C(=O)C3=CC(=C2N4CCN(CC4)C)F)C(=O)O
Levofloxacin	-0.921686	0.665634	-0.128226	-0.001559	0.331021	1.10339	0.285531	0.234581	6.78874	C[C@H]1COC2=C3N1C=C(C(=O)C3=CC(=C2N4CCN(CC4)C)F)C(=O)O
Sparfloxacin	-0.181024	0.480081	-0.721363	0.410388	0.436965	1.07333	-0.267491	0.149345	6.82175	C[C@@H]1CN(C[C@@H](N1)C)C2=C(C(=C3C(=C2F)N(C=C(C3=O)C(=O)O)C4CC4)N)F
clinafloxacin	-0.874583	0.799751	-0.620454	0.477997	0.257769	0.991818	0.069533	0.212347	6.8802	C1CC1N2C=C(C(=O)C3=CC(=C(C(=C32)Cl)N4CCC(C4)N)F)C(=O)O
Ciprofloxacin	-1.13894	0.736984	-0.383707	0.189985	0.501365	0.826902	0.20559	0.306804	6.8843	C1CC1N2C=C(C(=O)C3=CC(=C(C=C32)N4CCNCC4)F)C(=O)O
Sutezolid	-1.24563	0.606731	-0.125954	0.662635	0.813371	0.672379	-0.219743	0.172932	6.90561	CC(=O)NC[C@H]1CN(C(=O)O1)C2=CC(=C(C=C2)N3CCSCC3)F
Linezolid	-1.24847	0.52763	-0.311244	0.593081	0.815171	0.565505	-0.182288	0.202013	7.00833	CC(=O)NC[C@H]1CN(C(=O)O1)C2=CC(=C(C=C2)N3CCOCC3)F
Amoxicillin	-0.111112	0.45099	-1.78258	0.382194	1.44017	0.455417	-0.383445	-0.252011	7.54056	CC1([C@@H](N2[C@H](S1)[C@@H](C2=O)NC(=O)[C@@H](C3=CC=C(C=C3)O)N)C(=O)O)C
thiacetazone	-2.14733	1.10584	-1.53092	0.959609	1.98014	0.148529	-0.303164	0.204847	7.98029	CC(=O)NC1=CC=C(C=C1)/C=N/NC(=S)N
Rifampin	7.54564	-0.347909	1.1207	0.770776	0.492918	-0.705062	0.451743	-0.081999	7.99988	C[C@H]1/C=C/C=C(\C(=O)NC2=C(C(=C3C(=C2O)C(=C(C4=C3C(=O)[C@](O4)(O/C=C/[C@@H]([C@H]([C@H]([C@@H]([C@@H]([C@@H]([C@H]1O)C)O)C)OC(=O)C)C)OC)C)C)O)O)/C=N/N5CCN(CC5)C)/C
prothionamide	-3.48797	1.04088	-0.601394	0.453143	1.36383	-0.505404	-0.397621	0.582627	8.14566	CCCC1=NC=CC(=C1)C(=S)N
SQ109	-1.48305	-1.81145	1.70262	0.016993	0.744902	-0.349127	-0.951352	-0.428429	8.27432	CC(=CCC/C(=C/CNCCNC1C2CC3CC(C2)CC1C3)/C)C
Ethionamide	-3.70224	1.24725	-0.844968	0.273492	1.36514	-0.202591	-0.358109	0.630388	8.31031	CCC1=NC=CC(=C1)C(=S)N
Rifapentin	8.30567	-0.507203	1.79519	0.634416	0.306644	-0.497758	0.298286	-0.131488	8.46338	C[C@H]1/C=C/C=C(\C(=O)NC2=C(C(=C3C(=C2O)C(=C(C4=C3C(=O)[C@](O4)(O/C=C/[C@@H]([C@H]([C@H]([C@@H]([C@@H]([C@@H]([C@H]1O)C)O)C)OC(=O)C)C)OC)C)C)O)O)/C=N/N5CCN(CC5)C6CCCC6)/C
p-Aminosalicylic acid	-3.1948	1.73694	-2.40672	0.067161	0.573699	-0.262354	-0.390824	0.287118	8.59438	C1=CC(=C(C=C1N)O)C(=O)O
rifabutin	7.46154	-1.65716	1.85783	0.880562	0.520419	0.140639	1.11152	0.214987	8.81817	C[C@H]1/C=C/C=C(\C(=O)NC2=C3C(=NC4(N3)CCN(CC4)CC(C)C)C5=C(C2=O)C(=C(C6=C5C(=O)[C@](O6)(O/C=C/[C@@H]([C@H]([C@H]([C@@H]([C@@H]([C@@H]([C@H]1O)C)O)C)OC(=O)C)C)OC)C)C)O)/C
Isoniazid	-3.70485	1.43708	-2.10239	0.34743	1.36219	0.227349	-0.300079	0.772114	8.87825	C1=CN=CC=C1C(=O)NN
Rifalazil	9.12606	-0.433302	2.36586	0.684623	0.359422	-0.021607	1.00707	0.07141	9.04739	C[C@H]1/C=C/C=C(\C(=O)NC2=C3C(=NC4=C(C=C(C=C4O3)N5CCN(CC5)CC(C)C)O)C6=C(C2=O)C(=C(C7=C6C(=O)[C@](O7)(O/C=C/[C@@H]([C@H]([C@H]([C@@H]([C@@H]([C@@H]([C@H]1O)C)O)C)OC(=O)C)C)OC)C)C)O)/C
Pyrazinamide	-3.91578	1.61286	-2.26112	0.843231	1.4675	0.46025	-0.227425	0.900708	9.10302	C1=CN=C(C=N1)C(=O)N
Clarithromycin	4.68415	-3.51314	0.697414	-1.01301	-1.36712	0.210025	-0.266537	0.747199	9.2526	CC[C@@H]1[C@@]([C@@H]([C@H](C(=O)[C@@H](C[C@@]([C@@H]([C@H]([C@@H]([C@H](C(=O)O1)C)O[C@H]2C[C@@]([C@H]([C@@H](O2)C)O)(C)OC)C)O[C@H]3[C@@H]([C@H](C[C@H](O3)C)N(C)C)O)(C)OC)C)C)O)(C)O
Imipenem	-1.43165	-1.47361	-2.01239	1.04224	1.23164	-0.466358	0.35001	-0.018067	9.3554	C[C@H]([C@@H]1[C@H]2CC(=C(N2C1=O)C(=O)O)SCCNC=N)O
FAS20013	-2.30533	-1.7634	0.032272	1.56719	1.33368	-2.12816	-0.25233	-0.5691	9.42494	CCCCCCCCCCS(=O)(=O)CC(=O)N
clavulanic acid	-3.07844	-0.842606	-2.39082	0.474613	0.123835	0.421309	0.614993	-0.182265	9.99671	C1[C@@H]2N(C1=O)[C@H](/C(=C/CO)/O2)C(=O)O
Ethambutol	-2.97864	-2.39039	-1.35949	0.657285	0.73013	-2.12809	-1.40649	0.081892	10.3653	CC[C@@H](CO)NCCN[C@@H](CC)CO
d-Cycloserine	-4.57961	-0.753093	-2.85407	-0.152807	0.252077	0.688756	-0.404429	-0.610392	11.1147	C1[C@H](C(=O)NO1)N
Streptomycin	4.93892	-3.376	-6.21502	0.158532	0.568922	-0.601299	-0.78214	1.50321	12.4974	C[C@H]1[C@@]([C@H]([C@@H](O1)O[C@@H]2[C@H]([C@@H]([C@H]([C@@H]([C@H]2O)O)NC(=N)N)O)NC(=N)N)O[C@H]3[C@H]([C@@H]([C@H]([C@@H](O3)CO)O)O)NC)(C=O)O
Kanamycin	3.02142	-3.54679	-6.4161	-1.12146	-0.36599	-0.412966	-1.65981	1.46101	12.6037	C1[C@H]([C@@H]([C@H]([C@@H]([C@H]1N)O[C@@H]2[C@@H]([C@H]([C@@H]([C@H](O2)CN)O)O)O)O)O[C@@H]3[C@@H]([C@H]([C@@H]([C@H](O3)CO)O)N)O)N
Amikacin	4.99794	-3.95541	-6.9046	-0.641822	0.284764	-0.623175	-1.62962	1.73979	13.4035	C1[C@@H]([C@H]([C@@H]([C@H]([C@@H]1NC(=O)[C@H](CCN)O)O[C@@H]2[C@@H]([C@H]([C@@H]([C@H](O2)CO)O)N)O)O)O[C@@H]3[C@@H]([C@H]([C@@H]([C@H](O3)CN)O)O)O)N
Capreomycin	7.19212	-3.21089	-6.83412	2.56782	5.18297	2.20301	-1.37443	-0.082666	15.0241	O=C1NC[C@H](N)C(=O)N[C@H](C(=O)N[C@H](C(=O)NC(\C(=O)N[C@H]1[C@@H]2N\C(=N/CC2)N)=C\NC(=O)N)CNC(=O)C[C@@H](N)CCCN)CO
Viomycin	7.45971	-3.38483	-7.07975	2.28446	4.73043	1.9204	-1.24082	0.194306	15.0808	C1[C@@H](NC(=N)N[C@H]1O)[C@H]2C(=O)NC[C@@H](C(=O)N[C@H](C(=O)N[C@H](C(=O)N/C(=C\NC(=O)N)/C(=O)N2)CO)CO)NC(=O)C[C@H](CCCN)N

## Sheet: TMC-CS (maccs)
Name	SMILES		mol	tanimoto-maccs
TMC 207	CN(C)CC[C@@](C1=CC=CC2=CC=CC=C21)([C@H](C3=CC=CC=C3)C4=C(N=C5C=CC(=CC5=C4)Br)OC)O	1		1.00*
Gatifloxacin	CC1CN(CCN1)C2=C(C=C3C(=C2OC)N(C=C(C3=O)C(=O)O)C4CC4)F	2		0.4
thiocarlide	CC(C)CCOC1=CC=C(C=C1)NC(=S)NC2=CC=C(C=C2)OCCC(C)C	3		0.48
Moxifloxacin	COC1=C2C(=CC(=C1N3C[C@@H]4CCCN[C@@H]4C3)F)C(=O)C(=CN2C5CC5)C(=O)O	4		0.49
prothionamide	CCCC1=NC=CC(=C1)C(=S)N	5		0.39
Ethionamide	CCC1=NC=CC(=C1)C(=S)N	6		0.44
Clofazimine	CC(C)/N=C/1\C=C2C(=NC3=CC=CC=C3N2C4=CC=C(C=C4)Cl)C=C1NC5=CC=C(C=C5)Cl	7		0.47
AZD5847	OCC(O)C(N1CC=C(C2=C(F)C=C(N3CC(COC4=NOC=C4)OC3=O)C=C2F)CC1)=O	8		0.44
Ciprofloxacin	C1CC1N2C=C(C(=O)C3=CC(=C(C=C32)N4CCNCC4)F)C(=O)O	9		0.32
Sutezolid	CC(=O)NC[C@H]1CN(C(=O)O1)C2=CC(=C(C=C2)N3CCSCC3)F	10		0.51
Linezolid	CC(=O)NC[C@H]1CN(C(=O)O1)C2=CC(=C(C=C2)N3CCOCC3)F	11		0.54
Rifalazil	C[C@H]1/C=C/C=C(\C(=O)NC2=C3C(=NC4=C(C=C(C=C4O3)N5CCN(CC5)CC(C)C)O)C6=C(C2=O)C(=C(C7=C6C(=O)[C@](O7)(O/C=C/[C@@H]([C@H]([C@H]([C@@H]([C@@H]([C@@H]([C@H]1O)C)O)C)OC(=O)C)C)OC)C)C)O)/C	12		0.55
OPC-67683	C[C@@]1(CN2C=C(N=C2O1)[N+](=O)[O-])COC3=CC=C(C=C3)N4CCC(CC4)OC5=CC=C(C=C5)OC(F)(F)F	13		0.55
ranbezolid	CC(=O)NC[C@H]1CN(C(=O)O1)c2ccc(N3CCN(Cc4oc(cc4)[N+](=O)[O-])CC3)c(F)c2	14		0.52
PA-824	C1[C@@H](COC2=NC(=CN21)[N+](=O)[O-])OCC3=CC=C(C=C3)OC(F)(F)F	15		0.49
Triclosan	C1=CC(=C(C=C1Cl)O)OC2=C(C=C(C=C2)Cl)Cl	16		0.49
Ofloxacin	CC1COC2=C3N1C=C(C(=O)C3=CC(=C2N4CCN(CC4)C)F)C(=O)O	17		0.5
Levofloxacin	C[C@H]1COC2=C3N1C=C(C(=O)C3=CC(=C2N4CCN(CC4)C)F)C(=O)O	18		0.5
Sparfloxacin	C[C@@H]1CN(C[C@@H](N1)C)C2=C(C(=C3C(=C2F)N(C=C(C3=O)C(=O)O)C4CC4)N)F	19		0.41
clinafloxacin	C1CC1N2C=C(C(=O)C3=CC(=C(C(=C32)Cl)N4CCC(C4)N)F)C(=O)O	20		0.18
Amoxicillin	CC1([C@@H](N2[C@H](S1)[C@@H](C2=O)NC(=O)[C@@H](C3=CC=C(C=C3)O)N)C(=O)O)C	21		0.49
rifabutin	C[C@H]1/C=C/C=C(\C(=O)NC2=C3C(=NC4(N3)CCN(CC4)CC(C)C)C5=C(C2=O)C(=C(C6=C5C(=O)[C@](O6)(O/C=C/[C@@H]([C@H]([C@H]([C@@H]([C@@H]([C@@H]([C@H]1O)C)O)C)OC(=O)C)C)OC)C)C)O)/C	22		0.31
LL-3858/Sudoterb	Clc5ccc(/C=N/N(CC(=O)N1CCN(CC1)Cc2ccc3OCOc3c2)C(=O)c4ccncc4)c(Cl)c5	23		0.32
p-Aminosalicylic acid	C1=CC(=C(C=C1N)O)C(=O)O	24		0.27
Clarithromycin	CC[C@@H]1[C@@]([C@@H]([C@H](C(=O)[C@@H](C[C@@]([C@@H]([C@H]([C@@H]([C@H](C(=O)O1)C)O[C@H]2C[C@@]([C@H]([C@@H](O2)C)O)(C)OC)C)O[C@H]3[C@@H]([C@H](C[C@H](O3)C)N(C)C)O)(C)OC)C)C)O)(C)O	25		0.45
Rifapentin	C[C@H]1/C=C/C=C(\C(=O)NC2=C(C(=C3C(=C2O)C(=C(C4=C3C(=O)[C@](O4)(O/C=C/[C@@H]([C@H]([C@H]([C@@H]([C@@H]([C@@H]([C@H]1O)C)O)C)OC(=O)C)C)OC)C)C)O)O)/C=N/N5CCN(CC5)C6CCCC6)/C	26		0.27
Imipenem	C[C@H]([C@@H]1[C@H]2CC(=C(N2C1=O)C(=O)O)SCCNC=N)O	27		0.53
clavulanic acid	C1[C@@H]2N(C1=O)[C@H](/C(=C/CO)/O2)C(=O)O	28		0.25
thiacetazone	CC(=O)NC1=CC=C(C=C1)/C=N/NC(=S)N	29		0.54
Rifampin	C[C@H]1/C=C/C=C(\C(=O)NC2=C(C(=C3C(=C2O)C(=C(C4=C3C(=O)[C@](O4)(O/C=C/[C@@H]([C@H]([C@H]([C@@H]([C@@H]([C@@H]([C@H]1O)C)O)C)OC(=O)C)C)OC)C)C)O)O)/C=N/N5CCN(CC5)C)/C	30		0.29
Ethambutol	CC[C@@H](CO)NCCN[C@@H](CC)CO	31		0.49
Streptomycin	C[C@H]1[C@@]([C@H]([C@@H](O1)O[C@@H]2[C@H]([C@@H]([C@H]([C@@H]([C@H]2O)O)NC(=N)N)O)NC(=N)N)O[C@H]3[C@H]([C@@H]([C@H]([C@@H](O3)CO)O)O)NC)(C=O)O	32		0.39
Capreomycin	O=C1NC[C@H](N)C(=O)N[C@H](C(=O)N[C@H](C(=O)NC(\C(=O)N[C@H]1[C@@H]2N\C(=N/CC2)N)=C\NC(=O)N)CNC(=O)C[C@@H](N)CCCN)CO	33		0.29
Isoniazid	C1=CN=CC=C1C(=O)NN	34		0.38
Pyrazinamide	C1=CN=C(C=N1)C(=O)N	35		0.3
FAS20013	CCCCCCCCCCS(=O)(=O)CC(=O)N	36		0.29
Amikacin	C1[C@@H]([C@H]([C@@H]([C@H]([C@@H]1NC(=O)[C@H](CCN)O)O[C@@H]2[C@@H]([C@H]([C@@H]([C@H](O2)CO)O)N)O)O)O[C@@H]3[C@@H]([C@H]([C@@H]([C@H](O3)CN)O)O)O)N	37		0.36
Viomycin	C1[C@@H](NC(=N)N[C@H]1O)[C@H]2C(=O)NC[C@@H](C(=O)N[C@H](C(=O)N[C@H](C(=O)N/C(=C\NC(=O)N)/C(=O)N2)CO)CO)NC(=O)C[C@H](CCCN)N	38		0.38
Kanamycin	C1[C@H]([C@@H]([C@H]([C@@H]([C@H]1N)O[C@@H]2[C@@H]([C@H]([C@@H]([C@H](O2)CN)O)O)O)O)O[C@@H]3[C@@H]([C@H]([C@@H]([C@H](O3)CO)O)N)O)N	39		0.42
SQ109	CC(=CCC/C(=C/CNCCNC1C2CC3CC(C2)CC1C3)/C)C	40		0.33
d-Cycloserine	C1[C@H](C(=O)NO1)N	41		0.33

## Sheet: TMC-CS(ecfp)
Name	SMILES		mol	tanimoto-ecfp
TMC 207	CN(C)CC[C@@](C1=CC=CC2=CC=CC=C21)([C@H](C3=CC=CC=C3)C4=C(N=C5C=CC(=CC5=C4)Br)OC)O	1		1
Gatifloxacin	CC1CN(CCN1)C2=C(C=C3C(=C2OC)N(C=C(C3=O)C(=O)O)C4CC4)F	11		0.14
thiocarlide	CC(C)CCOC1=CC=C(C=C1)NC(=S)NC2=CC=C(C=C2)OCCC(C)C	5		0.12
Moxifloxacin	COC1=C2C(=CC(=C1N3C[C@@H]4CCCN[C@@H]4C3)F)C(=O)C(=CN2C5CC5)C(=O)O	10		0.12
prothionamide	CCCC1=NC=CC(=C1)C(=S)N	22		0.12
Ethionamide	CCC1=NC=CC(=C1)C(=S)N	24		0.12
Clofazimine	CC(C)/N=C/1\C=C2C(=NC3=CC=CC=C3N2C4=CC=C(C=C4)Cl)C=C1NC5=CC=C(C=C5)Cl	2		0.11
AZD5847	OCC(O)C(N1CC=C(C2=C(F)C=C(N3CC(COC4=NOC=C4)OC3=O)C=C2F)CC1)=O	7		0.11
Ciprofloxacin	C1CC1N2C=C(C(=O)C3=CC(=C(C=C32)N4CCNCC4)F)C(=O)O	16		0.1
Sutezolid	CC(=O)NC[C@H]1CN(C(=O)O1)C2=CC(=C(C=C2)N3CCSCC3)F	17		0.1
Linezolid	CC(=O)NC[C@H]1CN(C(=O)O1)C2=CC(=C(C=C2)N3CCOCC3)F	18		0.1
Rifalazil	C[C@H]1/C=C/C=C(\C(=O)NC2=C3C(=NC4=C(C=C(C=C4O3)N5CCN(CC5)CC(C)C)O)C6=C(C2=O)C(=C(C7=C6C(=O)[C@](O7)(O/C=C/[C@@H]([C@H]([C@H]([C@@H]([C@@H]([C@@H]([C@H]1O)C)O)C)OC(=O)C)C)OC)C)C)O)/C	29		0.1
OPC-67683	C[C@@]1(CN2C=C(N=C2O1)[N+](=O)[O-])COC3=CC=C(C=C3)N4CCC(CC4)OC5=CC=C(C=C5)OC(F)(F)F	3		0.09
ranbezolid	CC(=O)NC[C@H]1CN(C(=O)O1)c2ccc(N3CCN(Cc4oc(cc4)[N+](=O)[O-])CC3)c(F)c2	6		0.09
PA-824	C1[C@@H](COC2=NC(=CN21)[N+](=O)[O-])OCC3=CC=C(C=C3)OC(F)(F)F	8		0.09
Triclosan	C1=CC(=C(C=C1Cl)O)OC2=C(C=C(C=C2)Cl)Cl	9		0.09
Ofloxacin	CC1COC2=C3N1C=C(C(=O)C3=CC(=C2N4CCN(CC4)C)F)C(=O)O	12		0.09
Levofloxacin	C[C@H]1COC2=C3N1C=C(C(=O)C3=CC(=C2N4CCN(CC4)C)F)C(=O)O	13		0.09
Sparfloxacin	C[C@@H]1CN(C[C@@H](N1)C)C2=C(C(=C3C(=C2F)N(C=C(C3=O)C(=O)O)C4CC4)N)F	14		0.09
clinafloxacin	C1CC1N2C=C(C(=O)C3=CC(=C(C(=C32)Cl)N4CCC(C4)N)F)C(=O)O	15		0.09
Amoxicillin	CC1([C@@H](N2[C@H](S1)[C@@H](C2=O)NC(=O)[C@@H](C3=CC=C(C=C3)O)N)C(=O)O)C	19		0.09
rifabutin	C[C@H]1/C=C/C=C(\C(=O)NC2=C3C(=NC4(N3)CCN(CC4)CC(C)C)C5=C(C2=O)C(=C(C6=C5C(=O)[C@](O6)(O/C=C/[C@@H]([C@H]([C@H]([C@@H]([C@@H]([C@@H]([C@H]1O)C)O)C)OC(=O)C)C)OC)C)C)O)/C	27		0.09
LL-3858/Sudoterb	Clc5ccc(/C=N/N(CC(=O)N1CCN(CC1)Cc2ccc3OCOc3c2)C(=O)c4ccncc4)c(Cl)c5	4		0.08
p-Aminosalicylic acid	C1=CC(=C(C=C1N)O)C(=O)O	26		0.08
Clarithromycin	CC[C@@H]1[C@@]([C@@H]([C@H](C(=O)[C@@H](C[C@@]([C@@H]([C@H]([C@@H]([C@H](C(=O)O1)C)O[C@H]2C[C@@]([C@H]([C@@H](O2)C)O)(C)OC)C)O[C@H]3[C@@H]([C@H](C[C@H](O3)C)N(C)C)O)(C)OC)C)C)O)(C)O	31		0.08
Rifapentin	C[C@H]1/C=C/C=C(\C(=O)NC2=C(C(=C3C(=C2O)C(=C(C4=C3C(=O)[C@](O4)(O/C=C/[C@@H]([C@H]([C@H]([C@@H]([C@@H]([C@@H]([C@H]1O)C)O)C)OC(=O)C)C)OC)C)C)O)O)/C=N/N5CCN(CC5)C6CCCC6)/C	25		0.07
Imipenem	C[C@H]([C@@H]1[C@H]2CC(=C(N2C1=O)C(=O)O)SCCNC=N)O	32		0.07
clavulanic acid	C1[C@@H]2N(C1=O)[C@H](/C(=C/CO)/O2)C(=O)O	34		0.07
thiacetazone	CC(=O)NC1=CC=C(C=C1)/C=N/NC(=S)N	20		0.06
Rifampin	C[C@H]1/C=C/C=C(\C(=O)NC2=C(C(=C3C(=C2O)C(=C(C4=C3C(=O)[C@](O4)(O/C=C/[C@@H]([C@H]([C@H]([C@@H]([C@@H]([C@@H]([C@H]1O)C)O)C)OC(=O)C)C)OC)C)C)O)O)/C=N/N5CCN(CC5)C)/C	21		0.06
Ethambutol	CC[C@@H](CO)NCCN[C@@H](CC)CO	35		0.06
Streptomycin	C[C@H]1[C@@]([C@H]([C@@H](O1)O[C@@H]2[C@H]([C@@H]([C@H]([C@@H]([C@H]2O)O)NC(=N)N)O)NC(=N)N)O[C@H]3[C@H]([C@@H]([C@H]([C@@H](O3)CO)O)O)NC)(C=O)O	37		0.06
Capreomycin	O=C1NC[C@H](N)C(=O)N[C@H](C(=O)N[C@H](C(=O)NC(\C(=O)N[C@H]1[C@@H]2N\C(=N/CC2)N)=C\NC(=O)N)CNC(=O)C[C@@H](N)CCCN)CO	40		0.06
Isoniazid	C1=CN=CC=C1C(=O)NN	28		0.05
Pyrazinamide	C1=CN=C(C=N1)C(=O)N	30		0.05
FAS20013	CCCCCCCCCCS(=O)(=O)CC(=O)N	33		0.05
Amikacin	C1[C@@H]([C@H]([C@@H]([C@H]([C@@H]1NC(=O)[C@H](CCN)O)O[C@@H]2[C@@H]([C@H]([C@@H]([C@H](O2)CO)O)N)O)O)O[C@@H]3[C@@H]([C@H]([C@@H]([C@H](O3)CN)O)O)O)N	39		0.05
Viomycin	C1[C@@H](NC(=N)N[C@H]1O)[C@H]2C(=O)NC[C@@H](C(=O)N[C@H](C(=O)N[C@H](C(=O)N/C(=C\NC(=O)N)/C(=O)N2)CO)CO)NC(=O)C[C@H](CCCN)N	41		0.05
Kanamycin	C1[C@H]([C@@H]([C@H]([C@@H]([C@H]1N)O[C@@H]2[C@@H]([C@H]([C@@H]([C@H](O2)CN)O)O)O)O)O[C@@H]3[C@@H]([C@H]([C@@H]([C@H](O3)CO)O)N)O)N	38		0.04
SQ109	CC(=CCC/C(=C/CNCCNC1C2CC3CC(C2)CC1C3)/C)C	23		0.02
d-Cycloserine	C1[C@H](C(=O)NO1)N	36		0.01

## Sheet: TMC-CS (sunset)
Name	SMILES		mol	tanimoto-sunset
TMC 207	CN(C)CC[C@@](C1=CC=CC2=CC=CC=C21)([C@H](C3=CC=CC=C3)C4=C(N=C5C=CC(=CC5=C4)Br)OC)O	1		1.00*
Gatifloxacin	CC1CN(CCN1)C2=C(C=C3C(=C2OC)N(C=C(C3=O)C(=O)O)C4CC4)F	2		0.33
thiocarlide	CC(C)CCOC1=CC=C(C=C1)NC(=S)NC2=CC=C(C=C2)OCCC(C)C	3		0.44
Moxifloxacin	COC1=C2C(=CC(=C1N3C[C@@H]4CCCN[C@@H]4C3)F)C(=O)C(=CN2C5CC5)C(=O)O	4		0.46
prothionamide	CCCC1=NC=CC(=C1)C(=S)N	5		0.26
Ethionamide	CCC1=NC=CC(=C1)C(=S)N	6		0.39
Clofazimine	CC(C)/N=C/1\C=C2C(=NC3=CC=CC=C3N2C4=CC=C(C=C4)Cl)C=C1NC5=CC=C(C=C5)Cl	7		0.49
AZD5847	OCC(O)C(N1CC=C(C2=C(F)C=C(N3CC(COC4=NOC=C4)OC3=O)C=C2F)CC1)=O	8		0.42
Ciprofloxacin	C1CC1N2C=C(C(=O)C3=CC(=C(C=C32)N4CCNCC4)F)C(=O)O	9		0.31
Sutezolid	CC(=O)NC[C@H]1CN(C(=O)O1)C2=CC(=C(C=C2)N3CCSCC3)F	10		0.47
Linezolid	CC(=O)NC[C@H]1CN(C(=O)O1)C2=CC(=C(C=C2)N3CCOCC3)F	11		0.5
Rifalazil	C[C@H]1/C=C/C=C(\C(=O)NC2=C3C(=NC4=C(C=C(C=C4O3)N5CCN(CC5)CC(C)C)O)C6=C(C2=O)C(=C(C7=C6C(=O)[C@](O7)(O/C=C/[C@@H]([C@H]([C@H]([C@@H]([C@@H]([C@@H]([C@H]1O)C)O)C)OC(=O)C)C)OC)C)C)O)/C	12		0.54
OPC-67683	C[C@@]1(CN2C=C(N=C2O1)[N+](=O)[O-])COC3=CC=C(C=C3)N4CCC(CC4)OC5=CC=C(C=C5)OC(F)(F)F	13		0.54
ranbezolid	CC(=O)NC[C@H]1CN(C(=O)O1)c2ccc(N3CCN(Cc4oc(cc4)[N+](=O)[O-])CC3)c(F)c2	14		0.43
PA-824	C1[C@@H](COC2=NC(=CN21)[N+](=O)[O-])OCC3=CC=C(C=C3)OC(F)(F)F	15		0.44
Triclosan	C1=CC(=C(C=C1Cl)O)OC2=C(C=C(C=C2)Cl)Cl	16		0.45
Ofloxacin	CC1COC2=C3N1C=C(C(=O)C3=CC(=C2N4CCN(CC4)C)F)C(=O)O	17		0.4
Levofloxacin	C[C@H]1COC2=C3N1C=C(C(=O)C3=CC(=C2N4CCN(CC4)C)F)C(=O)O	18		0.4
Sparfloxacin	C[C@@H]1CN(C[C@@H](N1)C)C2=C(C(=C3C(=C2F)N(C=C(C3=O)C(=O)O)C4CC4)N)F	19		0.39
clinafloxacin	C1CC1N2C=C(C(=O)C3=CC(=C(C(=C32)Cl)N4CCC(C4)N)F)C(=O)O	20		0.21
Amoxicillin	CC1([C@@H](N2[C@H](S1)[C@@H](C2=O)NC(=O)[C@@H](C3=CC=C(C=C3)O)N)C(=O)O)C	21		0.46
rifabutin	C[C@H]1/C=C/C=C(\C(=O)NC2=C3C(=NC4(N3)CCN(CC4)CC(C)C)C5=C(C2=O)C(=C(C6=C5C(=O)[C@](O6)(O/C=C/[C@@H]([C@H]([C@H]([C@@H]([C@@H]([C@@H]([C@H]1O)C)O)C)OC(=O)C)C)OC)C)C)O)/C	22		0.29
LL-3858/Sudoterb	Clc5ccc(/C=N/N(CC(=O)N1CCN(CC1)Cc2ccc3OCOc3c2)C(=O)c4ccncc4)c(Cl)c5	23		0.15
p-Aminosalicylic acid	C1=CC(=C(C=C1N)O)C(=O)O	24		0.3
Clarithromycin	CC[C@@H]1[C@@]([C@@H]([C@H](C(=O)[C@@H](C[C@@]([C@@H]([C@H]([C@@H]([C@H](C(=O)O1)C)O[C@H]2C[C@@]([C@H]([C@@H](O2)C)O)(C)OC)C)O[C@H]3[C@@H]([C@H](C[C@H](O3)C)N(C)C)O)(C)OC)C)C)O)(C)O	25		0.43
Rifapentin	C[C@H]1/C=C/C=C(\C(=O)NC2=C(C(=C3C(=C2O)C(=C(C4=C3C(=O)[C@](O4)(O/C=C/[C@@H]([C@H]([C@H]([C@@H]([C@@H]([C@@H]([C@H]1O)C)O)C)OC(=O)C)C)OC)C)C)O)O)/C=N/N5CCN(CC5)C6CCCC6)/C	26		0.32
Imipenem	C[C@H]([C@@H]1[C@H]2CC(=C(N2C1=O)C(=O)O)SCCNC=N)O	27		0.43
clavulanic acid	C1[C@@H]2N(C1=O)[C@H](/C(=C/CO)/O2)C(=O)O	28		0.26
thiacetazone	CC(=O)NC1=CC=C(C=C1)/C=N/NC(=S)N	29		0.46
Rifampin	C[C@H]1/C=C/C=C(\C(=O)NC2=C(C(=C3C(=C2O)C(=C(C4=C3C(=O)[C@](O4)(O/C=C/[C@@H]([C@H]([C@H]([C@@H]([C@@H]([C@@H]([C@H]1O)C)O)C)OC(=O)C)C)OC)C)C)O)O)/C=N/N5CCN(CC5)C)/C	30		0.32
Ethambutol	CC[C@@H](CO)NCCN[C@@H](CC)CO	31		0.44
Streptomycin	C[C@H]1[C@@]([C@H]([C@@H](O1)O[C@@H]2[C@H]([C@@H]([C@H]([C@@H]([C@H]2O)O)NC(=N)N)O)NC(=N)N)O[C@H]3[C@H]([C@@H]([C@H]([C@@H](O3)CO)O)O)NC)(C=O)O	32		0.41
Capreomycin	O=C1NC[C@H](N)C(=O)N[C@H](C(=O)N[C@H](C(=O)NC(\C(=O)N[C@H]1[C@@H]2N\C(=N/CC2)N)=C\NC(=O)N)CNC(=O)C[C@@H](N)CCCN)CO	33		0.19
Isoniazid	C1=CN=CC=C1C(=O)NN	34		0.42
Pyrazinamide	C1=CN=C(C=N1)C(=O)N	35		0.16
FAS20013	CCCCCCCCCCS(=O)(=O)CC(=O)N	36		0.22
Amikacin	C1[C@@H]([C@H]([C@@H]([C@H]([C@@H]1NC(=O)[C@H](CCN)O)O[C@@H]2[C@@H]([C@H]([C@@H]([C@H](O2)CO)O)N)O)O)O[C@@H]3[C@@H]([C@H]([C@@H]([C@H](O3)CN)O)O)O)N	37		0.34
Viomycin	C1[C@@H](NC(=N)N[C@H]1O)[C@H]2C(=O)NC[C@@H](C(=O)N[C@H](C(=O)N[C@H](C(=O)N/C(=C\NC(=O)N)/C(=O)N2)CO)CO)NC(=O)C[C@H](CCCN)N	38		0.34
Kanamycin	C1[C@H]([C@@H]([C@H]([C@@H]([C@H]1N)O[C@@H]2[C@@H]([C@H]([C@@H]([C@H](O2)CN)O)O)O)O)O[C@@H]3[C@@H]([C@H]([C@@H]([C@H](O3)CO)O)N)O)N	39		0.38
SQ109	CC(=CCC/C(=C/CNCCNC1C2CC3CC(C2)CC1C3)/C)C	40		0.34
d-Cycloserine	C1[C@H](C(=O)NO1)N	41		0.33

## Sheet: TMC-SS (ecfp)(maccos)
MOLID	PC1	PC2	PC3	PC4	PC5	PC6	PC7	PC8	ED	SMILE		moltanimoto-ecfp		moltanimoto-maccs
TMC-207	2.44795	4.77502	2.87194	0.020208	0.189594	-0.540468	-0.937533	2.38535	0
3035	2.07933	4.75878	2.50032	-0.226697	0.803337	-0.447183	-1.31812	1.78571	1.1068	Brc1cc2cc(C(C(O)(CC[NH+](C)C)c3c4c(ccc3)cccc4)c3ccccc3)c(OC)nc2cc1		0.78		0.91
2649	2.07933	4.75878	2.50032	-0.226697	0.803337	-0.447183	-1.31812	1.78571	1.1068	Brc1cc2cc(C(C(O)(CC[NH+](C)C)c3c4c(ccc3)cccc4)c3ccccc3)c(OC)nc2cc1		0.78		0.91
3552	2.54772	4.83569	2.82476	-0.74011	0.666723	-0.746471	-1.27105	1.73909	1.18022	O(CC(O)C[NH+]1CCCC1)c1ccc(cc1)C(c1c2c(c3c(c1)cccc3)cccc2)c1ccc(OC)cc1		0.23		0.47
5716	2.7404	4.75683	2.62883	-0.778372	0.630635	-0.728057	-1.15768	1.74883	1.2108	O1CC[NH+](CC(O)COc2ccc(C(c3c(cccc4)c4c(cccc5)c5c3)c6ccc(OC)cc6)cc2)CC1		0.22		0.47
3550	2.7263	4.77471	3.00073	-0.772428	0.617887	-0.680371	-1.3273	1.68378	1.25279	O(CC(O)C[NH+]1CCCCC1)c1ccc(cc1)C(c1c2c(c3c(c1)cccc3)cccc2)c1ccc(OC)cc1		0.23		0.49
4483	2.58997	4.69741	2.92494	-0.410302	0.781813	-1.214	-1.35561	1.76451	1.25656	O(CC(O)C[NH+](CC)CC)c1ccc(C(c2c(cccc3)c3c(cccc4)c4c2)c5ccc(OC)cc5)cc1		0.24		0.47
3547	2.54411	4.8563	2.49007	-0.610198	0.783136	-1.01405	-1.32557	1.75298	1.29851	O(CC(O)C[NH2+]C1CC1)c1ccc(cc1)C(c1c2c(c3c(c1)cccc3)cccc2)c1ccc(OC)cc1		0.22		0.42
3551	2.7656	4.6483	2.73606	-0.32088	0.85631	-1.41061	-1.45284	1.73722	1.46255	O(CC(O)CCC[NH2+]CC)c1ccc(cc1)C(c1c2c(c3c(c1)cccc3)cccc2)c1ccc(OC)cc1		0.24		0.43
3548	2.76565	4.66055	2.7917	-0.306625	0.842984	-1.41816	-1.47505	1.71001	1.47295	O(CC(O)C[NH2+]CCCC)c1ccc(cc1)C(c1c2c(c3c(c1)cccc3)cccc2)c1ccc(OC)cc1		0.24		0.45
4435	2.48353	4.65078	2.97165	-0.42864	1.24719	-1.0105	-1.44961	1.77867	1.48251	O(CC[NH+](C)C)c1ccc(C(c2c(cccc3)c3c(cccc4)c4c2)c5ccc(OCC[NH+](C)C)cc5)cc1		0.23		0.55
5729	1.99608	4.99182	3.33759	-0.403352	0.954161	-1.04717	-1.33246	1.6237	1.49158	O(CC[NH+](CC)CC)c1ccccc1C(c2c(cccc3)c3c(cccc4)c4c2)c5ccc(OC)cc5		0.24		0.52
5106	1.99608	4.99182	3.33759	-0.403352	0.954161	-1.04717	-1.33246	1.6237	1.49158	O(CC[NH+](CC)CC)c1ccc(C(c2cc(OC)ccc2)c3c(cccc4)c4c(cccc5)c5c3)cc1		0.27		0.48
5105	1.99608	4.99182	3.33759	-0.403352	0.954161	-1.04717	-1.33246	1.6237	1.49158	O(C)c1ccccc1C(c2c(cccc3)c3c(cccc4)c4c2)c5ccc(OCC[NH+](CC)CC)cc5		0.24		0.52
2981	1.99608	4.99182	3.33759	-0.403352	0.954161	-1.04717	-1.33246	1.6237	1.49158	O(CC[NH+](CC)CC)c1ccc(cc1)C(c1c2c(c3c(c1)cccc3)cccc2)c1ccc(OC)cc1		0.25		0.48
5473	1.95305	5.13094	3.23617	-0.74404	0.835693	-0.5635	-1.24876	1.59445	1.49289	O(CC[NH+]1CCCC1)c2ccc(C(c3cc(OC)ccc3)c4c(cccc5)c5c(cccc6)c6c4)cc2		0.26		0.47
5111	1.95305	5.13094	3.23617	-0.74404	0.835693	-0.5635	-1.24876	1.59445	1.49289	O(CC[NH+]1CCCC1)c2ccccc2C(c3c(cccc4)c4c(cccc5)c5c3)c6ccc(OC)cc6		0.23		0.5
5110	1.95305	5.13094	3.23617	-0.74404	0.835693	-0.5635	-1.24876	1.59445	1.49289	O(C)c1ccccc1C(c2c(cccc3)c3c(cccc4)c4c2)c5ccc(OCC[NH+]6CCCC6)cc5		0.23		0.5
2982	1.95305	5.13094	3.23617	-0.74404	0.835693	-0.5635	-1.24876	1.59445	1.49289	O(CC[NH+]1CCCC1)c1ccc(cc1)C(c1c2c(c3c(c1)cccc3)cccc2)c1ccc(OC)cc1		0.24		0.47
2984	2.25848	4.78329	3.04634	-0.507003	1.26725	-0.816415	-1.51228	1.78586	1.50717	O(CC[NH+](C)C)c1ccc(cc1)C(c1ccccc1CC[NH+](C)C)c1c2c(c3c(c1)cccc3)cccc2		0.21		0.57
3546	3.08148	4.64123	3.02504	-0.722701	0.649667	-0.864377	-1.521	1.57957	1.51688	O(CC(O)C[NH2+]C1CCCCC1)c1ccc(cc1)C(c1c2c(c3c(c1)cccc3)cccc2)c1ccc(OC)cc1		0.23		0.43
3549	3.00997	4.56998	2.42031	-0.848347	0.928969	-0.527523	-1.38162	1.87078	1.52483	O(CC(O)C[NH+]1CC[NH+](CC1)C)c1ccc(cc1)C(c1c2c(c3c(c1)cccc3)cccc2)c1ccc(OC)cc1		0.22		0.54
5080	2.13429	5.03444	3.41724	-0.792296	0.799296	-0.545881	-1.33223	1.52824	1.54447	O(CC[NH+]1CCCCC1)c2ccccc2C(c3c(cccc4)c4c(cccc5)c5c3)c6ccc(OC)cc6		0.22		0.52
5079	2.13429	5.03444	3.41724	-0.792296	0.799296	-0.545881	-1.33223	1.52824	1.54447	O(CC[NH+]1CCCCC1)c2ccc(C(c3cc(OC)ccc3)c4c(cccc5)c5c(cccc6)c6c4)cc2		0.25		0.48
5078	2.13429	5.03444	3.41724	-0.792296	0.799296	-0.545881	-1.33223	1.52824	1.54447	O(C)c1ccccc1C(c2c(cccc3)c3c(cccc4)c4c2)c5ccc(OCC[NH+]6CCCCC6)cc5		0.22		0.52
2983	2.13429	5.03444	3.41724	-0.792296	0.799296	-0.545881	-1.33223	1.52824	1.54447	O(CC[NH+]1CCCCC1)c1ccc(cc1)C(c1c2c(c3c(c1)cccc3)cccc2)c1ccc(OC)cc1		0.24		0.48
5777	1.57774	5.23986	2.94889	-0.546881	0.984174	-0.814607	-1.22883	1.66471	1.61602	O(CC[NH+](C)C)c1ccccc1C(c2c(cccc3)c3c(cccc4)c4c2)c5ccc(OC)cc5		0.24		0.59
5215	1.57774	5.23986	2.94889	-0.546881	0.984174	-0.814607	-1.22883	1.66471	1.61602	O(CC[NH+](C)C)c1ccc(C(c2c(cccc3)c3cc(cccc4)c24)c5ccc(OC)cc5)cc1		0.23		0.56
5157	1.57774	5.23986	2.94889	-0.546881	0.984174	-0.814607	-1.22883	1.66471	1.61602	O(C)c1ccccc1C(c2c(cccc3)c3c(cccc4)c4c2)c5ccc(OCC[NH+](C)C)cc5		0.24		0.59
3868	1.57774	5.23986	2.94889	-0.546881	0.984174	-0.814607	-1.22883	1.66471	1.61602	O(CC[NH+](C)C)c1ccc(C(c2c(cccc3)c3c(cccc4)c4c2)c5ccc(OC)cc5)cc1		0.25		0.56
2920	2.07607	4.94723	2.98393	-0.431377	0.937441	0.19166	-1.55992	1.48411	1.63686	Clc1ccc(cc1)-c1[nH]c(cc1C[NH+]1CCN(CC1)c1ccccc1OC)-c1c2c(ccc1C)cccc2		0.17		0.54
5481	2.75729	5.88	3.33559	0.571205	-0.433507	-0.043207	-1.24656	2.0307	1.64074	S1c(ccc(C(F)(F)F)c2)c2N(Cc3ccc(CNc4cc(Oc5ccccc5)ccc4)cc3)c(cccc6)c16		0.16		0.47
5846	1.32741	5.55975	2.98876	-0.598994	0.508602	-0.675451	-0.901018	1.5353	1.7642	O1CC1COc2ccc(C(c3c(cccc4)c4c(cccc5)c5c3)c6ccc(OC)cc6)cc2		0.23		0.33
3370	1.88438	3.90108	2.61837	-0.467517	1.16473	-0.771554	-1.29569	1.61087	1.7652	O(Cc1ccccc1)c1ccc(cc1)C[NH+]1CCC[NH+](CC1)Cc1ccc(OCc2ccccc2)cc1		0.11		0.39
3545	3.2552	4.55361	3.27139	-0.844385	0.695963	-0.841952	-1.60559	1.52839	1.7708	O(CC(O)C[NH2+]C1CCCCCC1)c1ccc(cc1)C(c1c2c(c3c(c1)cccc3)cccc2)c1ccc(OC)cc1		0.23		0.43
5461	1.97973	5.19454	2.86987	-0.577975	0.967496	-1.09566	-1.4574	1.26787	1.78478	O(CC[NH+](CC)CC)c1ccc(C(c2c(cccc3)c3c(cccc4)c4c2)c5ccc(O)cc5)cc1		0.23		0.46
3650	1.74334	4.92594	2.31724	1.29308	0.146299	-0.053253	-0.621812	1.74309	1.78846	Brc1ccc(cc1)\C(=N\NC(=O)Cc1ccccc1Nc1c(Cl)cccc1Cl)\c1ccccc1		0.14		0.38
3554	3.42692	4.35529	2.45177	-0.599741	1.01852	-0.996081	-1.5443	1.85492	1.79991	O(CC(O)C[NH2+]CC[NH+]1CCCC1)c1ccc(cc1)C(c1c2c(c3c(c1)cccc3)cccc2)c1ccc(OC)cc1		0.21		0.47
3236	2.54344	5.00011	1.83626	0.209578	1.16897	-0.180922	-0.874425	1.37243	1.81294	O1c2cc(ccc2OC1)-c1[nH]c2c(n1)c(NC(c1ccccc1)c1ccccc1)cc(NC(OCC)=O)c2		0.17		0.35
5440	2.11499	5.26787	2.94483	-0.951262	0.798441	-0.545223	-1.42834	1.17891	1.83574	O(CC[NH+]1CCCCC1)c2ccc(C(c3c(cccc4)c4c(cccc5)c5c3)c6ccc(O)cc6)cc2		0.21		0.46
3391	2.26714	3.75209	2.62406	-0.302346	1.21699	-1.05361	-1.43503	1.56877	1.86487	O(Cc1ccccc1)c1ccc(cc1)C[NH+]1CCC(CC1)C[NH2+]Cc1ccc(OCc2ccccc2)cc1		0.1		0.44
5457	2.50346	4.04826	2.36197	0.073812	1.13334	-0.598059	-0.349787	1.12214	1.90508	S(=O)(=O)(n1cc(C(c2ccc(OCC[NH+](C)C)cc2)c3ccc(OC)cc3)c(cccc4)c14)c5ccccc5		0.19		0.5
3555	3.61904	4.27813	2.25697	-0.637804	0.982706	-0.977713	-1.43056	1.8664	1.93962	O1CC[NH+](CC1)CC[NH2+]CC(O)COc1ccc(cc1)C(c1c2c(c3c(c1)cccc3)cccc2)c1ccc(OC)cc1		0.2		0.47
5019	2.87362	3.93668	2.71809	-0.216651	1.08642	-0.385598	-0.404949	1.07578	1.94697	S(=O)(=O)(n1cc(C(c2ccc(OCC[NH+]3CCCC3)cc2)c4ccc(OC)cc4)c(cccc5)c15)c6ccccc6		0.18		0.42
5505	1.56617	5.47538	2.40889	-0.637214	0.902857	-0.812313	-1.32818	1.30778	1.9522	O(CC[NH+](C)C)c1ccc(C(c2c(cccc3)c3c(cccc4)c4c2)c5ccc(O)cc5)cc1		0.23		0.55
5592	1.18349	4.75065	2.61519	0.660502	0.135043	-0.12164	-1.40534	1.18955	1.97548	S1c(ccc(C(F)(F)F)c2)c2N(CCCNc3cc(Oc4ccccc4)ccc3)c(cccc5)c15		0.15		0.53
2905	2.11549	5.09189	3.01508	0.266861	0.160895	0.718796	-1.87256	1.31078	1.97682	Clc1ccc(cc1)-c1[nH]c(-c2c3c(ccc2C)cccc3)c(c1)C[NH+]1CCN(CC1)c1cc(ccc1)C(F)(F)F		0.18		0.44
5599	1.07254	4.65283	2.65793	0.264832	0.311967	0.113296	-1.49715	1.30657	1.98284	S1c(ccc(C(F)(F)F)c2)c2N(Cc3ccc(C[NH+](Cc4ccccc4)C)cc3)c(cccc5)c15		0.16		0.4
2919	1.63588	4.82943	2.60937	-0.320197	1.20293	0.546281	-1.47053	1.59661	1.99031	Clc1ccc(cc1)-c1[nH]c(-c2c3c(ccc2C)cccc3)c(c1)C[NH+]1CCN(CC1)c1ncccc1		0.17		0.42
4400	3.05244	3.87944	2.89451	-0.243207	1.04065	-0.328149	-0.461924	1.02604	2.02007	S(=O)(=O)(n1cc(C(c2ccc(OCC[NH+]3CCCCC3)cc2)c4ccc(OC)cc4)c(cccc5)c15)c6ccccc6		0.18		0.43
GSK1825944A	2.21954	3.69195	1.92228	0.512617	0.87015	-0.116482	0.01451	1.95228	2.02642	COc1ccc(cn1)-c1ccc(Nc2cccc(c2)S(=O)(=O)CCN2CCc3ccccc3C2)nc1		0.16		0.48
2985	3.09184	4.31552	3.8183	-0.256335	1.20403	-1.22834	-1.72906	1.71374	2.04393	O(CC[NH+](CC)CC)c1ccc(cc1)C(c1ccccc1CC[NH+](CC)CC)c1c2c(c3c(c1)cccc3)cccc2		0.21		0.49
5009	2.91548	3.79199	2.81859	0.112783	1.19922	-0.85228	-0.487461	1.0953	2.04444	S(=O)(=O)(n1cc(C(c2ccc(OCC[NH+](CC)CC)cc2)c3ccc(OC)cc3)c(cccc4)c14)c5ccccc5		0.19		0.45
6297	3.2915	3.89823	3.32138	0.809614	1.11243	-0.63009	-1.15943	1.39365	2.04887	S(Sc1ccccc1C(=O)Nc2cc(CC)cc(CC)c2)c3ccccc3C(=O)Nc4cc(CC)cc(CC)c4		0.11		0.3
5684	3.54558	4.36951	2.15465	-0.737363	1.05804	-0.891246	-1.65918	1.77517	2.05621	O(CC(O)CC1[NH+](CC[NH3+])CCC1)c2ccc(C(c3c(cccc4)c4c(cccc5)c5c3)c6ccc(OC)cc6)cc2		0.23		0.5
5730	1.94449	4.83204	1.88796	1.33736	0.726268	0.056658	-0.734747	1.60801	2.06151	Clc1ccccc1NC(=O)c2ccccc2SSc3ccccc3C(=O)Nc4ccccc4Cl		0.07		0.28
320	1.94449	4.83204	1.88796	1.33736	0.726268	0.056658	-0.734747	1.60801	2.06151	Clc1cc(NC(=O)c2ccccc2SSc2ccccc2C(=O)Nc2cc(Cl)ccc2)ccc1		0.08		0.28
4446	2.8319	4.14527	2.3436	0.501806	0.989481	-0.424148	-0.129503	0.990838	2.07509	O(CC([O-])=O)c1cc(C)c(C(CC(Cc2ccccc2)N3C(=O)c4ccc(Nc5ccccc5)cc4)=N3)cc1OC		0.14		0.43
6459	1.51851	5.94283	2.53342	-0.25401	1.34009	0.032163	-1.05468	1.9084	2.0761	s1c(cccc2)c2nc1c3ccc(C[NH+](Cc4ccc(c5sc(cccc6)c6n5)cc4)C)cc3		0.14		0.36
3619	1.40715	4.84294	1.82197	0.233396	1.48215	-0.233464	-0.873234	1.82772	2.07745	o1c2c(cc(cc2)-c2[nH]ccn2)cc1CCCCCc1oc2c(cc(cc2)-c2[nH]ccn2)c1		0.11		0.33
GSK905372A	1.96639	5.32793	1.79477	0.941546	0.705466	0.616062	-0.599988	2.14491	2.07899	Cc1ncc(C(=O)Nc2cccc(c2)-c2cc(no2)-c2c(Cl)cccc2Cl)c(n1)-c1ccccc1		0.13		0.39
3238	2.08779	4.05131	2.15112	0.486545	1.32844	-0.274906	-0.607122	1.15197	2.09486	O(C)c1ccc(cc1)C1=Nc2c(C1)cc(nc2NC(c1ccccc1)c1ccccc1)NC(OCC)=O		0.2		0.44
2650	1.21939	3.79752	1.88281	0.290046	0.559528	-0.455669	-1.23399	1.57934	2.09706	Brc1cc2cc(C(C(O)(CC[NH+](C)C)c3cc(F)ccc3)c3ccccc3)c(OC)nc2cc1		0.55		0.9
4370	3.3138	4.22146	3.73703	-0.16732	1.1708	-1.36631	-1.64056	1.71767	2.10345	O(CC[NH+](CC)CC)c1ccc(C(c2c(cccc3)c3c(cccc4)c4c2)c5ccc(OCC[NH+](CC)CC)cc5)cc1		0.23		0.47
5630	1.03919	4.77032	2.22311	0.399128	0.299447	0.077231	-1.49542	1.30127	2.10458	S1c(ccc(C(F)(F)F)c2)c2N(Cc3ccc(C[NH2+]Cc4ccccc4)cc3)c(cccc5)c15		0.15		0.36
3553	3.80827	4.44501	2.47421	-0.057632	1.46691	-0.853173	-0.832063	1.5717	2.12746	O(CC(O)C[NH2+]CCCn1ccnc1)c1ccc(cc1)C(c1c2c(c3c(c1)cccc3)cccc2)c1ccc(OC)cc1		0.23		0.47
4961	3.23367	3.79105	3.07559	-0.29091	1.00697	-0.311561	-0.547523	0.967323	2.14645	S(=O)(=O)(n1cc(C(c2ccc(OCC[NH+]3CCCCCC3)cc2)c4ccc(OC)cc4)c(cccc5)c15)c6ccccc6		0.18		0.4
4454	2.51808	3.93936	2.30925	0.397564	0.768761	-0.594981	0.119721	0.958457	2.15743	O(CC([O-])=O)c1cc(C)c(C(CC(Cc2ccccc2)N3C(=O)COc4c(cccc5)c5ccc4)=N3)cc1OC		0.21		0.46
3968	2.51808	3.93936	2.30925	0.397564	0.768761	-0.594981	0.119721	0.958457	2.15743	O(CC([O-])=O)c1cc(C)c(C(CC(Cc2ccccc2)N3C(=O)COc4cc(cccc5)c5cc4)=N3)cc1OC		0.16		0.46
6296	3.33749	3.77344	3.14284	0.982736	1.21788	-0.922955	-1.04398	1.58078	2.15792	S(Sc1ccccc1C(=O)NC(CCc2ccccc2)C)c3ccccc3C(=O)NC(CCc4ccccc4)C		0.15		0.4
2651	1.1297	3.78887	1.9238	-0.001109	0.855961	-0.576782	-1.16298	1.64074	2.15878	Brc1cc2cc(C(C(O)(CC[NH+](C)C)c3ccccc3)c3ccccc3)c(OC)nc2cc1		0.59		0.91
SB-779796-V	3.22613	4.34021	2.50773	0.662012	1.80035	-0.466958	-0.717774	1.55416	2.16293	OC(=O)C(F)(F)F.OC(=O)C(F)(F)F.CC(=O)c1cccc(NC(=O)N(CCc2cccnc2)Cc2csc(n2)-c2ccc(CNCc3ccccc3)cc2)c1		0.16		0.43
4958	3.37775	3.9663	3.01117	0.270444	1.18705	0.739454	-0.773245	1.70541	2.17325	S(Sc1ccccc1C(=O)N2CCN(c3ccccc3)CC2)c4ccccc4C(=O)N5CCN(c6ccccc6)CC5		0.07		0.38
GSK1839929A	1.66971	3.6726	2.52057	0.285371	1.37266	-0.228777	-0.879946	1.2599	2.18666	CN(CCOc1cccc(c1)-c1ccc(cc1)C(=O)N1CCCC1)Cc1cc(no1)-c1ccccc1		0.19		0.52
4410	3.73737	4.29239	1.96055	-0.775374	1.02206	-0.87278	-1.54496	1.78679	2.21129	O1CC(CC(O)COc2ccc(C(c3c(cccc4)c4c(cccc5)c5c3)c6ccc(OC)cc6)cc2)[NH+](CC[NH3+])CC1		0.21		0.49
4341	3.59314	4.35176	3.89896	-0.862938	0.873829	-0.414072	-1.61257	1.57353	2.21906	O(CC[NH+]1CCCCC1)c2ccc(C(c3c(cccc4)c4c(cccc5)c5c3)c6ccc(OCC[NH+]7CCCCC7)cc6)cc2		0.2		0.46
4165	3.8531	4.43521	2.12764	-0.272556	1.40876	-0.786735	-1.15968	1.60403	2.22181	O(CC(O)Cc1nccn1CCC[NH3+])c2ccc(C(c3c(cccc4)c4c(cccc5)c5c3)c6ccc(OC)cc6)cc2		0.23		0.54
2986	3.37111	4.4426	3.98063	-0.952118	0.905872	-0.275676	-1.70015	1.56657	2.22991	O(CC[NH+]1CCCCC1)c1ccc(cc1)C(c1ccccc1CC[NH+]1CCCCC1)c1c2c(c3c(c1)cccc3)cccc2		0.19		0.48
322	3.34602	3.82216	3.37599	1.04092	1.16395	-0.951871	-1.13552	1.46916	2.23777	S(Sc1ccccc1C(=O)Nc1ccc(cc1)CCCC)c1ccccc1C(=O)Nc1ccc(cc1)CCCC		0.12		0.34
6360	1.48072	6.03958	2.16688	-0.214336	1.42331	-0.040344	-1.08408	1.91039	2.25965	s1c(cccc2)c2nc1c3ccc(C[NH2+]Cc4ccc(c5sc(cccc6)c6n5)cc4)cc3		0.13		0.27
5350	2.49248	4.71823	1.86626	-0.232661	1.823	0.229209	-1.26161	1.56449	2.2627	O(C)c1ccc(CNC(=O)c2ccc(C3[NH+](Cc4c(cccc5)c5ccc4)CCc([nH]cn6)c36)cc2)cc1		0.17		0.56
5115	0.803012	5.29145	2.14353	-0.685942	0.559865	0.018755	-0.643824	1.52214	2.29847	O1c(cc2c(ccc3c2[n+](C)cc(c(OC)c(OCc4ccccc4)cc5)c35)c6)c6OC1		0.16		0.48
3616	1.19906	4.95668	1.60936	0.138845	1.50821	-0.124451	-0.832584	1.85706	2.32441	o1c2c(cc(cc2)-c2[nH]ccn2)cc1CCCCc1oc2c(cc(cc2)-c2[nH]ccn2)c1		0.11		0.33
5596	1.68374	4.57524	2.41844	-1.02476	0.872689	0.802236	-1.25895	1.28008	2.34861	S1c(ccc(c2cc(Nc(cccc3)c3O4)c4cc2)c5)c5N(CC6CCC[NH+](C)C6)c(cccc7)c17		0.12		0.45
3390	1.72825	3.23284	2.65269	0.06279	0.538332	-0.102272	-1.53007	1.00188	2.35051	Clc1ccc(cc1)-c1oc(cc1)C[NH2+]C1(CCC(CC1)C(Nc1oc(cc1)-c1ccc(Cl)cc1)(C)C)C		0.09		0.53
5512	1.65521	4.15907	2.16925	0.44252	0.610266	1.04849	-1.37568	1.4075	2.35157	S1c(ccc(C(F)(F)F)c2)c2N(Cc3ccc(C[NH+]4CCN(c5ncccn5)CC4)cc3)c(cccc6)c16		0.13		0.37
1217	2.09789	5.07343	2.78549	0.874747	0.187814	1.24555	-0.105695	1.49559	2.37124	Clc1ccc(N2C3=C\C(=N/c4ccc(Cl)cc4)\C(Nc4ccc(Cl)cc4)=CC3=Nc3c2cccc3)cc1		0.1		0.35
3824	3.53684	3.87852	2.63485	-0.240662	-0.15688	-0.447576	0.066069	0.78149	2.41287	O1c(cc(OC)cc2OC)c2C(=O)C(c3c(OC(c4ccc(OC)cc4)CC5=O)c5c(OC)cc3OC)C1c6ccc(OC)cc6		0.11		0.37
913	3.53684	3.87852	2.63485	-0.240662	-0.15688	-0.447576	0.066069	0.78149	2.41287	O1c2c(C(=O)C(C1c1ccc(OC)cc1)c1c3OC(CC(=O)c3c(OC)cc1OC)c1ccc(OC)cc1)c(OC)cc(OC)c2		0.11		0.37
4709	2.08672	4.92611	1.79259	-0.286348	1.88125	0.375484	-1.28516	1.6101	2.41554	O=C(NCc1ccccc1)c2ccc(C3[NH+](Cc4c(cccc5)c5ccc4)CCc([nH]cn6)c36)cc2		0.15		0.44
GSK1121877A	1.47411	3.60702	1.6254	0.094306	1.30564	0.128316	-0.902072	1.78175	2.43524	COc1ccc(cc1)-c1cncc(c1)-c1cc(nc(n1)-c1ccccc1)N1CCN(CCO)CC1		0.17		0.49
4249	0.621591	4.94967	2.44109	-0.075243	1.31102	-0.479726	-1.14241	1.27137	2.47084	S=C(Nc1ccc(Cc2ccccc2)cc1)Nc3ccc(Cc4ccccc4)cc3		0.13		0.17
3382	2.09018	3.43471	2.84714	-1.0298	1.17701	-0.260923	-1.82164	1.23235	2.48832	[NH2+](Cc1cc2c(cc1)cccc2)C1CCC(CC1)CC1CCC([NH2+]Cc2cc3c(cc2)cccc3)CC1		0.14		0.29
4442	3.00972	4.27972	1.75568	0.307059	0.947559	-0.46231	-0.166734	0.605763	2.49618	O(CC([O-])=O)c1cc(C)c(C(CC(c2ccc(O)cc2)N3C(=O)c4ccc(Nc5ccccc5)cc4)=N3)cc1OC		0.14		0.44
3234	3.07262	4.65273	1.69646	0.701	1.67635	-0.17011	-0.396425	1.22686	2.49658	S(=O)(=O)(C)c1ccc(cc1)CNc1cc([nH+]c2nc(c(nc12)-c1ccccc1)-c1ccccc1)NC(OCC)=O		0.14		0.36
323	3.62373	6.63313	2.80581	0.319369	1.13038	0.022215	-0.902888	2.0189	2.50321	S(Sc1ccccc1C(=O)Nc1cc2c(cc1)cccc2)c1ccccc1C(=O)Nc1cc2c(cc1)cccc2		0.1		0.26
4985	0.711951	4.70353	2.18128	0.654822	0.365507	0.461479	-1.29209	1.28503	2.50396	S1c(ccc(C(F)(F)F)c2)c2N(Cc3ccc(CNc4ncccc4)cc3)c(cccc5)c15		0.15		0.37
3557	4.42461	3.94761	2.75282	-0.886907	0.7048	-0.80851	-1.54449	1.99794	2.50692	O(CC(O)C[NH+]1CCCC1)c1ccc(cc1)C(c1c2c(c3c(c1)cccc3)cccc2)c1ccc(OCC(O)C[NH+]2CCCC2)cc1		0.2		0.44
6286	4.03711	6.30342	3.157	0.329179	1.23612	-0.288256	-1.01766	2.03089	2.51576	S(Sc1ccccc1C(=O)NCc2c(cccc3)c3ccc2)c4ccccc4C(=O)NCc5c(cccc6)c6ccc5		0.15		0.32
2324	2.71615	5.10396	1.49618	-0.047647	1.95291	-0.388973	-1.34612	1.40699	2.51671	o1c(ccc1-c1ccc(NC(=[NH2+])c2ccc(cc2)C)cc1)-c1ccc(NC(=[NH2+])c2ccc(cc2)C)cc1		0.06		0.22
1184	2.71615	5.10396	1.49618	-0.047647	1.95291	-0.388973	-1.34612	1.40699	2.51671	o1c(ccc1-c1ccc(NC(=[NH2+])c2ccccc2)cc1C)-c1ccc(NC(=[NH2+])c2ccccc2)cc1C		0.1		0.25
6453	1.83556	3.70718	1.98664	0.052794	1.35017	0.332527	-0.687543	0.977186	2.54059	S1CC(=O)N(C(Cc2c(cccc3)c3[nH]c2)C(OC)=O)C1c4cc(n(CC)c(cccc5)c56)c6cc4		0.14		0.49
5688	3.55026	5.97116	2.16403	0.656032	1.55763	0.418088	-0.661397	2.17364	2.54218	S(Sc1ccccc1C(=O)Nc2c(nccc3)c3ccc2)c4ccccc4C(=O)Nc5c(nccc6)c6ccc5		0.11		0.31
5571	4.37543	5.56452	3.35637	-0.89295	0.868742	-0.655032	-1.62666	2.03726	2.54508	O(CC(O)C[NH+]1CC[NH+](Cc2ccccc2)CC1)c3ccc(C(c4c(cccc5)c5c(cccc6)c6c4)c7ccc(OC)cc7)cc3		0.24		0.49
6439	3.05878	7.01807	3.70491	-0.097331	0.662433	-0.13295	-0.917143	2.61126	2.55991	s1c(cccc2)c2nc1c3ccc(CN(Cc4ccc(c5sc(cccc6)c6n5)cc4)c7ccccc7)cc3		0.15		0.32
GSK1825921A	1.64209	3.70945	1.89089	0.814657	1.51817	-0.580632	-0.349054	1.34565	2.56369	COc1ccc(cn1)-c1ccc(Nc2cccc(c2)S(=O)(=O)CCN(C)Cc2ccccc2)nc1		0.22		0.51
4453	2.6899	4.13314	1.66598	0.320318	0.616967	-0.554126	0.152661	0.584769	2.57457	O(CC([O-])=O)c1cc(C)c(C(CC(c2ccc(O)cc2)N3C(=O)COc4c(cccc5)c5ccc4)=N3)cc1OC		0.2		0.47
3931	2.6899	4.13314	1.66598	0.320318	0.616967	-0.554126	0.152661	0.584769	2.57457	O(CC([O-])=O)c1cc(C)c(C(CC(c2ccc(O)cc2)N3C(=O)COc4cc(cccc5)c5cc4)=N3)cc1OC		0.15		0.47
912	3.57258	3.9554	2.60936	-0.126188	-0.056994	-0.392498	0.343433	0.680478	2.58014	O1c2c(C(=O)C(C1c1ccc(OC)cc1)c1c3OC(=CC(=O)c3c(OC)cc1OC)c1ccc(OC)cc1)c(OC)cc(OC)c2		0.12		0.34
1769	3.50021	3.93302	2.36049	-0.805236	0.378188	-0.402956	-1.36244	0.453061	2.59383	O(c1cc(ccc1O)CC1[NH+](CCc2c1cc(O)c(OC)c2)C)c1ccc(cc1)C1N(c2cc(OC)c(OC)cc2CC1)C		0.11		0.57
SB-277574	1.67726	4.24777	2.19181	0.486036	0.741272	-0.341645	0.566533	0.781648	2.59413	Cc1csc2nc(Cc3ccc(cc3)C(=O)c3ccc(cc3)C(=O)OCc3ccccc3)oc(=O)c12		0.13		0.45
3383	2.4456	3.30503	3.15774	-1.08366	1.09714	-0.155617	-1.91387	1.15466	2.62691	[NH2+](Cc1cc2c(cc1)cccc2)C1CCC(CC1C)CC1CC(C)C([NH2+]Cc2cc3c(cc2)cccc3)CC1		0.15		0.37
4759	3.48646	3.56384	3.8882	0.168256	1.42203	-0.366648	-1.59863	1.23854	2.62707	O(CCN(c1ccccc1)c2ccccc2)c3ccc(N=Nc4c(CCCC5)c5c(NCCC[NH+]6CCCCC6)cc4)cc3		0.13		0.43
GSK695914A	0.594769	4.59646	1.77596	0.060346	1.14806	-0.446182	-0.837226	1.24598	2.62769	COc1ccccc1-c1cccc(CNC(=O)c2cc3ccccc3cc2OC)c1		0.19		0.48
1635	0.706395	4.14577	1.68649	-0.281195	0.627635	-0.007069	-0.364151	1.29692	2.62963	s1c2c(nc1C1(O)C(Sc3ccccc3)CC(=O)CC1Sc1ccccc1)cccc2		0.13		0.37
GSK1197849A	1.44541	4.00129	1.65045	0.856948	1.67049	-0.286582	-1.17653	1.45965	2.6396	OC(=O)C(F)(F)F.Cc1cnc(CNCc2ccc(cc2)-c2ccc(C(=O)NCCc3ccccc3)c(F)c2)cn1		0.18		0.49
4120	0.912498	3.8716	2.35273	-0.420595	1.28027	0.124365	-1.09325	1.08622	2.6422	O(C)c1c(cccc2)c2c(\C=N\Nc3cc(C)[nH+]c(ccc(C4CCCCC4)c5)c35)cc1		0.13		0.37
656	0.912498	3.8716	2.35273	-0.420595	1.28027	0.124365	-1.09325	1.08622	2.6422	O(C)c1c2c(cccc2)c(cc1)\C=N\Nc1cc([nH+]c2c1cc(cc2)C1CCCCC1)C		0.13		0.37
4134	1.89465	4.8922	2.94028	1.10546	-1.37953	0.984831	-1.25815	1.58813	2.6513	S1c(ccc(C(F)(F)F)c2)c2N(CCCN3c(cc(C(F)(F)F)cc4)c4Sc(cccc5)c35)c(cccc6)c16		0.14		0.41
GSK1825940A	1.83503	3.69606	1.66137	0.522681	1.56053	0.081434	-0.298686	1.32811	2.65517	COc1ccc(cn1)-c1cnc(Nc2cccc(c2)S(=O)(=O)CCN2CCc3ccccc3C2)nc1		0.16		0.47
3486	0.8295	3.81762	1.96436	0.241631	1.37088	-0.627255	-0.921244	1.24923	2.66509	O(CCCC)c1cc2c([nH+]c(cc2N\N=C\c2c3c(ccc2)c(OC)ccc3)C)cc1		0.14		0.46
662	0.8295	3.81762	1.96436	0.241631	1.37088	-0.627255	-0.921244	1.24923	2.66509	O(CCCC)c1cc2c([nH+]c(cc2N\N=C\c2c3c(cccc3)c(OC)cc2)C)cc1		0.14		0.46
6307	2.90481	3.87663	1.2403	0.602192	1.60556	-0.847305	-1.11684	1.36771	2.68023	S(Sc1ccccc1C(=O)NCC(O)c2ccccc2)c3ccccc3C(=O)NCC(O)c4ccccc4		0.17		0.36
6136	1.82699	3.73733	1.76883	-0.082599	1.36017	0.483799	-0.620638	0.962824	2.68946	S1C(C)C(=O)N(C(Cc2c(cccc3)c3[nH]c2)C([O-])=O)C1c4cc(c(cccc5)c5n6CC)c6cc4		0.12		0.46
4108	1.81843	4.05215	1.37835	0.262229	1.74008	-0.592874	-0.731869	1.12827	2.69027	Oc1c(C[NH+](Cc2ccccc2)Cc3ccccc3)cccc1\C(=N/NC(=O)c4ccncc4)\C		0.16		0.52
2531	1.81843	4.05215	1.37835	0.262229	1.74008	-0.592874	-0.731869	1.12827	2.69027	Oc1c(cccc1/C(=N/NC(=O)c1ccncc1)/C)C[NH+](Cc1ccccc1)Cc1ccccc1		0.16		0.52
GW578349X	1.20023	3.98093	1.61495	0.10496	1.49586	-0.633093	-1.44875	1.15365	2.69592	CN(C)CCNCc1cccc(c1)-c1ccc2nccc(Nc3cc(O)ccc3C)c2c1		0.21		0.62
4114	1.32841	4.46564	1.4534	0.390611	1.5075	-0.303902	-0.591664	1.01782	2.69836	Oc1c(CN(c2ccccc2)c3ccccc3)cccc1\C(=N/NC(=O)c4ccncc4)\C		0.14		0.54
2528	1.32841	4.46564	1.4534	0.390611	1.5075	-0.303902	-0.591664	1.01782	2.69836	Oc1c(cccc1/C(=N/NC(=O)c1ccncc1)/C)CN(c1ccccc1)c1ccccc1		0.14		0.54
4248	0.739541	3.97469	2.13406	-0.296499	1.22869	0.105087	-1.02339	1.1296	2.69902	O(C)c1c(cccc2)c2c(\C=N\Nc3c(cc(C4CCCCC4)cc5)c5[nH+]cc3)cc1		0.14		0.35
652	0.739541	3.97469	2.13406	-0.296499	1.22869	0.105087	-1.02339	1.1296	2.69902	O(C)c1c2c(cccc2)c(cc1)\C=N\Nc1c2cc(ccc2[nH+]cc1)C1CCCCC1		0.14		0.35
3240	1.52588	4.00354	1.38145	0.725107	1.33315	-0.40283	-0.388837	1.12236	2.71786	O(CC)C(=O)Nc1cc(NC(OCC)=O)cc2nc(c(nc12)-c1ccccc1)-c1ccccc1		0.15		0.39
3464	2.68006	3.08772	1.69681	0.118528	1.5842	-0.460627	-0.739029	1.33211	2.71873	o1c2cc(ccc2cc1-c1ccc(OCCCCCCOc2ccc(cc2)C2=[NH+]CCN2)cc1)C1=[NH+]CCN1		0.11		0.37
5837	1.29584	4.80084	1.68027	0.677561	1.75656	-0.196981	-0.936402	1.07494	2.73327	S(Sc1ccccc1C(=O)Nc2ccccc2)c3ccccc3C(=O)Nc4ccccc4		0.08		0.24
5083	3.17017	2.50405	3.58305	0.135689	0.833295	-0.585453	-1.64707	1.75294	2.74184	[nH+]1c(CCCC2)c2c(NCCCCCCCCCCNc3c(CCCC4)c4[nH+]c(cccc5)c35)c(cccc6)c16		0.1		0.34
660	0.605534	3.93903	2.08557	0.137757	1.39046	-0.457051	-1.03397	1.22825	2.74278	O(C)c1c2c(cccc2)c(cc1)\C=N\Nc1cc([nH+]c2c1cc(cc2)CCCC)C		0.15		0.43
4905	3.83498	6.70043	3.04062	0.83844	0.606298	0.314959	-1.08807	1.85302	2.74599	Clc1c(cccc2)c2c(NC(=O)c3ccccc3SSc4ccccc4C(=O)Nc5c(cccc6)c6c(Cl)cc5)cc1		0.11		0.3
1183	2.35644	5.26971	1.11983	0.036115	2.04727	-0.482835	-1.21002	1.54331	2.74969	o1c(ccc1-c1ccc(NC(=[NH2+])c2ccccc2)cc1)-c1ccc(NC(=[NH2+])c2ccccc2)cc1		0.09		0.19
5211	1.69214	3.09926	2.54566	-0.35025	1.42235	0.029247	-1.7134	1.16357	2.74993	[nH+]1c(CCCC2)c2c(NCCCCCNc3c(CCCC4)c4[nH+]c(cccc5)c35)c(cccc6)c16		0.1		0.34
GSK574899A	2.5248	2.51321	2.10775	0.271997	0.852282	0.303761	-1.19965	1.62826	2.75007	OC(=O)C(F)(F)F.OC(=O)C(F)(F)F.OC(=O)C(F)(F)F.C[C@H]1CN(Cc2cccc(c2)-c2cc(CNC(=O)c3ccc(CC4CCNCC4)cc3)ccc2F)CCN1		0.11		0.51
6259	4.47541	5.10999	2.39738	1.18963	1.29218	-0.106583	-0.566808	1.87511	2.75995	s1c(cc(OCC)cc2)c2nc1NC(=O)c3ccccc3SSc4ccccc4C(=O)Nc5sc(cc(OCC)cc6)c6n5		0.14		0.4
73	1.76493	3.43532	2.84233	0.362312	0.399048	1.22684	-0.098019	1.18562	2.7732	Clc1ccc(N2C3=C\C(=N/C4CCCCC4)\C(Nc4ccc(Cl)cc4)=CC3=Nc3c2cccc3)cc1		0.1		0.39
4972	0.55521	4.58573	1.85363	0.823097	0.279997	0.512016	-1.13318	1.25934	2.77884	s1ccnc1NCc2ccc(CN3c(cc(C(F)(F)F)cc4)c4Sc(cccc5)c35)cc2		0.14		0.36
1215	1.94669	3.34734	3.02378	0.320099	0.367398	1.2352	-0.183655	1.12945	2.78079	Clc1ccc(N2C3=C\C(=N/C4CCCCCC4)\C(Nc4ccc(Cl)cc4)=CC3=Nc3c2cccc3)cc1		0.1		0.38
917	3.6108	4.03123	2.58969	-0.005468	0.0434	-0.345322	0.619577	0.578626	2.78102	O1c2c(c(OC)c(-c3c(OC)c4c(OC(=CC4=O)c4ccc(OC)cc4)cc3OC)c(OC)c2)C(=O)C=C1c1ccc(OC)cc1		0.12		0.34
5168	2.10812	2.8752	2.97188	-0.201773	1.3866	-0.201645	-1.83335	1.11825	2.78204	[nH+]1c(CCCC2)c2c(NCCCCCCCNc3c(CCCC4)c4[nH+]c(cccc5)c35)c(cccc6)c16		0.1		0.34
GSK298771A	2.17569	4.3554	1.06571	0.49164	1.98148	-0.001146	-0.97114	1.64428	2.79051	NCCCOc1cccc2c(c(nn12)-c1cccc(NC(=O)Nc2ccccc2)c1)-c1ccncc1		0.14		0.5
4897	1.59469	2.84885	2.74531	0.295606	1.01711	-0.03174	-1.30147	0.903224	2.79335	Clc1ccc(Oc2ccc(N=Nc3c(CCCC4)c4c(NCCC[NH+]5CCCCC5)cc3)cc2)cc1		0.07		0.47
1212	2.49631	2.65975	3.65855	0.736248	1.03305	-0.43236	-0.251256	1.3363	2.81119	N1=C2C=C(Nc3ccccc3)/C(=N\CCCCCCCCCC)/C=C2N(c2c1cccc2)c1ccccc1		0.13		0.41
659	0.653313	3.89193	1.81748	0.292565	1.41937	-0.714369	-0.878714	1.30156	2.81199	O(CCCC)c1cc2c([nH+]ccc2N\N=C\c2c3c(cccc3)c(OC)cc2)cc1		0.14		0.45
5918	2.76224	3.21217	1.42947	0.239185	1.59582	-0.218516	-0.987173	1.30195	2.81555	O(C)c1c(C[NH+]2CCc([nH]cn3)c3C2c4ccc(C(=O)NCc5ccc(OC)cc5)cc4)cc(OC)cc1OC		0.1		0.55
4782	3.95869	6.6876	3.18022	0.798892	0.645046	0.360925	-1.10589	1.84764	2.82473	Brc1c(cccc2)c2c(NC(=O)c3ccccc3SSc4ccccc4C(=O)Nc5c(cccc6)c6c(Br)cc5)cc1		0.12		0.32
5348	1.34929	4.02674	1.44739	0.447646	1.40845	0.553875	-1.31545	1.29617	2.8269	Clc1c(C[NH+]2CCc([nH]cn3)c3C2c4ccc(C(=O)NCc5ccccc5)cc4)cccc1Cl		0.12		0.48
4598	1.5252	4.14489	1.18187	0.998224	1.6195	-0.56759	-1.19014	1.45166	2.83591	O(C)c1ccc(Nc2nc(Nc3ccc(OC)cc3)nc(Nc4ccc(OC)cc4)n2)cc1		0.13		0.37
GSK497430A	0.675411	3.88537	1.91893	0.577474	1.27492	0.242931	-0.794746	1.27885	2.86156	COc1ccccc1C(=O)N(Cc1cccnc1)Cc1cc2c(C)cc(C)cc2nc1Cl		0.19		0.69
GSK497472A	0.675411	3.88537	1.91893	0.577474	1.27492	0.242931	-0.794746	1.27885	2.86156	COc1cccc(c1)C(=O)N(Cc1cccnc1)Cc1cc2c(C)cc(C)cc2nc1Cl		0.19		0.69
GSK1147407A	1.00716	3.73822	1.48034	0.212232	1.49358	0.081565	-1.42618	1.50955	2.86659	OC(=O)C(F)(F)F.OC(=O)C(F)(F)F.OC(=O)C(F)(F)F.Fc1ccc2[nH]c(nc2c1)-c1cccc(c1)-c1ccc(CNCCN2CCNCC2)cc1		0.14		0.42
6162	0.965835	4.06459	1.54623	0.163464	1.31171	0.091306	-0.339522	1.07069	2.86769	S1CC(=O)N(C(Cc2[nH]c(cccc3)c3c2)C([O-])=O)C1c4ccc(c5ccccc5)cc4		0.13		0.43
1821	1.15998	5.17939	2.23647	-0.447815	0.449142	0.541769	0.482539	0.78193	2.87601	O1c2c(cccc2-c2cc(ccc2)C=2Oc3c(cccc3)C(=O)C=2)C(=O)C=C1c1ccccc1		0.16		0.23
5525	3.48001	3.58826	2.51309	-0.014113	1.94024	0.589555	-1.24148	1.24848	2.88619	S(Sc1ccccc1C(=O)N2CC[NH+](Cc3ccccc3)CC2)c4ccccc4C(=O)N5CC[NH+](Cc6ccccc6)CC5		0.1		0.39
658	0.428887	4.01624	1.93808	0.183448	1.43807	-0.536431	-0.992545	1.28085	2.88665	O(C)c1c2c(cccc2)c(cc1)\C=N\Nc1c2cc(ccc2[nH+]cc1)CCCC		0.15		0.42
5354	0.479221	4.72822	2.04457	0.123562	1.58777	0.302517	-0.566791	1.37635	2.8973	n1c(c2ccccc2)nc(n(Cc3ccccc3)cn4)c4c1\C=C\c5ccccc5		0.13		0.34
321	3.86044	3.8566	2.1102	1.43604	1.12249	-0.912847	0.023807	1.36389	2.89827	S(Sc1ccccc1C(=O)Nc1ccc(cc1)C(OCC)=O)c1ccccc1C(=O)Nc1ccc(cc1)C(OCC)=O		0.09		0.32
3556	4.78425	3.80695	3.11143	-0.960728	0.626728	-0.734968	-1.68775	1.89409	2.90656	O(CC(O)C[NH+]1CCCCC1)c1ccc(cc1)C(c1c2c(c3c(c1)cccc3)cccc2)c1ccc(OCC(O)C[NH+]2CCCCC2)cc1		0.2		0.46
GSK1717306A	0.643761	4.19902	1.63363	0.530423	1.56517	-0.304153	-0.850624	1.32882	2.90731	Cc1cccc(c1)-c1noc(CNC(=O)c2ccccc2CCc2ccccc2)n1		0.17		0.41
GSK1839971A	1.10911	2.93422	2.63851	0.032691	0.843616	0.210642	-1.06831	0.895289	2.90946	Fc1ccc(cc1)C1CCN(CCOc2cccc(c2)-c2ccc(cc2)C(=O)N2CCCC2)CC1		0.11		0.53
5257	1.2738	3.32881	2.09417	-0.52526	1.45927	0.293785	-1.58956	1.21869	2.9098	[nH+]1c(CCCC2)c2c(NCCCNc3c(CCCC4)c4[nH+]c(cccc5)c35)c(cccc6)c16		0.1		0.35
3225	2.75842	4.76021	1.0455	0.511245	2.11109	-0.080972	-0.996368	1.43772	2.91176	S(=O)(=O)(NCC)c1ccc(cc1)CNc1cc([nH+]c2nc(c(nc12)-c1ccccc1)-c1ccccc1)N		0.15		0.29
3319	2.79683	3.29832	2.29053	0.183482	0.970016	0.431703	0.197738	0.656147	2.91552	O1c2nc([N+](=O)[O-])cn2CC1(COc1ccc(N2CCC(CC2)COc2cc3oc4c(c3cc2)cccc4)cc1)C		0.12		0.46
4644	0.809848	3.59075	2.38959	-0.295778	1.51811	0.372213	-1.13847	1.16211	2.92456	[nH+]1c(ccc(C2CCCCC2)c3)c3c(N\N=C\c4cc(C)n(c5ccccc5)c4C)cc1		0.11		0.32
3609	0.782029	5.28264	1.1011	0.060052	1.43721	0.250141	-0.670152	1.92933	2.93794	o1c2cc(ccc2cc1CCc1oc2cc(ccc2c1)-c1[nH]ccn1)-c1[nH]ccn1		0.13		0.34
5349	1.24653	4.00742	1.2949	0.235614	1.62423	0.425062	-1.20919	1.37894	2.93993	Clc1cc(C[NH+]2CCc([nH]cn3)c3C2c4ccc(C(=O)NCc5ccccc5)cc4)ccc1		0.12		0.48
1214	2.70853	2.74817	3.8902	1.25659	0.516761	-0.142777	-0.443949	1.18923	2.94637	Clc1ccc(N2C3=C\C(=N\CCCCCCCCCC)\C(Nc4ccc(Cl)cc4)=CC3=Nc3c2cccc3)cc1		0.11		0.45
5351	1.79293	3.97142	1.5534	1.19479	0.573939	0.94214	-1.60543	1.08251	2.94658	Clc1c(C[NH+]2CCc([nH]cn3)c3C2c4ccc(C(=O)NCc5ccccc5C(F)(F)F)cc4)cccc1Cl		0.12		0.48
GSK1472560A	0.81293	4.12348	1.78948	-0.048713	1.15029	0.540996	-0.329602	0.98479	2.94923	CC(N(C)C(=O)c1ccc2C(=O)OC(Cc2c1)c1ccccc1)c1nc2ccccc2s1		0.14		0.47
GSK1839994A	1.02363	2.94471	2.61227	-0.163871	1.04353	0.126295	-0.965276	0.947988	2.95306	O=C(N1CCCC1)c1ccc(cc1)-c1cccc(OCCN2CCC(CC2)c2ccccc2)c1		0.14		0.49
4697	0.843802	4.45408	1.65854	0.475233	1.86631	-0.101936	-1.5824	1.39703	2.95838	n1c(Nc2ccc(C)cc2)nc(Nc3ccc(C)cc3)nc1Nc4ccc(C)cc4		0.09		0.25
3460	2.06165	3.42663	0.970088	-0.019803	1.55572	-0.104235	-0.534916	1.40226	2.96162	o1c2cc(ccc2cc1-c1ccc(OCCCOc2ccc(cc2)C2=[NH+]CCN2)cc1)C1=[NH+]CCN1		0.11		0.37
GSK1839939A	1.42089	2.79118	2.7657	-0.100992	1.15013	0.30749	-1.10661	0.91784	2.97326	Cc1ccc(cc1C)N1CCN(CCOc2cccc(c2)-c2ccc(cc2)C(=O)N2CCCC2)CC1		0.12		0.53
4461	0.526278	4.64373	2.12113	0.666309	1.20913	0.655403	-0.457749	1.16575	2.97967	Clc1cc(Cl)ccc1n2ncc(C(n3ccnc3)c4ccccc4)c2c5ccccc5		0.16		0.3
3735	2.63629	7.12858	4.48472	-0.714767	0.323931	-0.815841	-1.24235	2.4459	2.98436	[P+](C(c1ccccc1)(c1ccccc1)c1ccccc1)(c1ccccc1)(c1ccccc1)c1ccccc1		0.1		0.14
GSK1826033A	1.81327	3.22878	1.71384	1.03111	1.73524	-0.513046	-0.273797	1.42404	2.98517	COc1ccc(cn1)-c1ccc(Nc2cccc(c2)S(=O)(=O)CCN(C)CCc2ccccn2)nc1		0.22		0.49
2878	1.16592	3.11751	2.33781	0.1077	0.947188	0.544005	-0.705205	0.81877	2.99033	Clc1ccc(cc1)-c1n(c(C)c(c1)C[NH+]1CCN(CC1)c1ccccc1OC)-c1ccc(Cl)cc1		0.14		0.54
GSK2043267A	0.949182	4.14323	1.0551	0.901744	1.12552	-0.195831	-0.645914	1.27993	3.0042	COc1ccc(cc1OC)-c1nc(no1)-c1cccc(NC(=O)Cc2ccc(F)cc2)c1		0.18		0.49
2898	1.23742	3.09639	2.17252	0.383494	0.666151	0.620974	-0.771493	0.787967	3.00992	Clc1ccc(cc1)-c1n(c(C)c(c1)C[NH+]1CCN(CC1)c1ccccc1OC)-c1ccc(F)cc1F		0.13		0.54
2325	3.00305	4.28162	1.23023	0.211098	2.28963	0.091722	-1.24266	1.43215	3.01575	o1c(ccc1-c1ccc(NC(=[NH2+])c2nccc(c2)C)cc1C)-c1ccc(NC(=[NH2+])c2nccc(c2)C)cc1C		0.09		0.3
1827	3.00305	4.28162	1.23023	0.211098	2.28963	0.091722	-1.24266	1.43215	3.01575	o1c(ccc1-c1ccc(NC(=[NH2+])c2ncc(cc2)C)cc1C)-c1ccc(NC(=[NH2+])c2ncc(cc2)C)cc1C		0.07		0.3
641	0.415659	4.09828	1.45254	0.154551	1.31592	-0.314775	-0.778402	1.31406	3.01885	O(CC)c1cc2[nH+]c(cc(N\N=C\c3c4c(cccc4)c(OC)cc3)c2cc1)C		0.13		0.42
640	0.415659	4.09828	1.45254	0.154551	1.31592	-0.314775	-0.778402	1.31406	3.01885	O(C)c1ccc2c(cccc2)c1\C=N\Nc1cc([nH+]c2c1ccc(OCC)c2)C		0.17		0.45
GSK1090537A	0.473474	3.33941	2.18164	0.322494	1.27318	-0.178417	-0.425774	1.37588	3.01887	Cc1c(sc2ccccc12)C(=O)[C@@H]1C[C@H]1CN(Cc1ccccn1)Cc1ccccn1		0.14		0.43
3230	2.31069	2.87252	1.89104	0.693901	1.97266	-0.543338	-1.13829	1.45201	3.0241	O(CC)C(=O)Nc1[nH+]c2nc(c(nc2c(N(CCC[NH+](CC)CC)C)c1)-c1ccccc1)-c1ccccc1		0.17		0.51
3226	2.56406	2.80614	2.12343	0.835084	1.9116	-0.659463	-1.19774	1.36718	3.03284	O(CC)C(=O)Nc1nc(NC(CCC[NH+](CC)CC)C)c2nc(c(nc2c1)-c1ccccc1)-c1ccccc1		0.15		0.5
GSK1826297A	1.39921	3.27206	1.67446	0.930834	1.53999	-0.545419	-0.196435	1.28627	3.0336	COc1ccc(cn1)-c1ccc(Nc2cccc(c2)S(=O)(=O)CCN(C)Cc2cccs2)nc1		0.18		0.49
2221	0.232702	4.07845	1.97454	-0.174358	1.25181	0.486024	-0.868505	1.4863	3.03822	O(C)c1nc2nc(N3CCN(CC3)c3ccccc3)cc(c2cc1)-c1ccccc1		0.21		0.51
5288	0.684397	4.59755	2.00377	0.156787	1.42342	0.713242	-0.054502	1.17238	3.04289	O=C1N=C(N(Cc2ccccc2)C=N3)C3=C(C#Cc4ccccc4)N1Cc5ccccc5		0.13		0.45
2279	1.83478	2.63013	2.93854	1.01725	0.17468	-1.65836	0.204059	1.509	3.04897	ClC/C(=C/C=C\C(OCc1ccccc1)C(OCc1ccccc1)COCc1ccccc1)/C(=O)C		0.12		0.25
6273	4.16602	6.75647	3.99406	0.420168	1.08239	-0.222272	-0.984333	2.05568	3.05061	S(Sc1ccccc1C(=O)N(c2ccccc2)c3ccccc3)c4ccccc4C(=O)N(c5ccccc5)c6ccccc6		0.11		0.3
2916	1.13401	3.06904	2.0214	0.171016	0.878876	0.49339	-0.662134	0.86354	3.05266	Fc1cc(F)ccc1-n1c(cc(C[NH+]2CCN(CC2)c2ccccc2OC)c1C)-c1ccccc1		0.15		0.54
2915	1.13401	3.06904	2.0214	0.171016	0.878876	0.49339	-0.662134	0.86354	3.05266	Fc1cc(F)ccc1-n1c(-c2ccccc2)c(cc1C)C[NH+]1CCN(CC1)c1ccccc1OC		0.16		0.52
6041	0.494301	4.5953	1.80467	0.729633	1.14083	0.604784	-0.414656	1.21051	3.05965	Fc1cc(F)ccc1n2ncc(C(n3ccnc3)c4ccccc4)c2c5ccccc5		0.14		0.3
6002	0.494301	4.5953	1.80467	0.729633	1.14083	0.604784	-0.414656	1.21051	3.05965	Fc1ccccc1c2n(c3ccccc3F)ncc2C(n4ccnc4)c5ccccc5		0.14		0.3
924	2.86533	2.84704	2.13357	1.2734	1.47532	-0.381259	-1.49744	1.21566	3.06058	Clc1ccc(cc1)-c1nc2c([nH+]c(NC(OCC)=O)cc2NC(CCC[NH+](CC)CC)C)nc1-c1ccc(Cl)cc1		0.11		0.52
6035	0.417758	4.60064	2.03925	0.359646	1.51898	0.490883	-0.380027	1.25333	3.06332	Clc1ccccc1c2n(c3ccccc3)ncc2C(n4ccnc4)c5ccccc5		0.15		0.3
5868	0.417758	4.60064	2.03925	0.359646	1.51898	0.490883	-0.380027	1.25333	3.06332	Clc1ccc(c2n(c3ccccc3)ncc2C(n4ccnc4)c5ccccc5)cc1		0.14		0.3
5727	0.417758	4.60064	2.03925	0.359646	1.51898	0.490883	-0.380027	1.25333	3.06332	Clc1ccc(n2ncc(C(n3ccnc3)c4ccccc4)c2c5ccccc5)cc1		0.14		0.3
2881	1.63586	2.9854	1.85248	-0.10127	0.835856	0.770949	-0.597456	0.896296	3.06377	Clc1ccc(cc1)-c1n(c(C)c(c1)C[NH+]1CC[NH+](CC1)Cc1cc2OCOc2cc1)-c1ccc(Cl)cc1		0.09		0.47
2882	1.04518	3.25188	2.60435	0.213826	0.751089	0.844414	-0.920909	0.713497	3.07008	Clc1cc(N2CC[NH+](CC2)Cc2cc(n(c2C)-c2ccc(Cl)cc2)-c2ccc(Cl)cc2)c(cc1)C		0.07		0.44
4507	1.83195	3.01479	1.72498	0.347741	0.875128	-0.034838	0.074251	0.715184	3.07237	O(CC([O-])=O)c1cc(C)c(C(C2C(CCC2)N3C(=O)c4ccc(Nc5ccccc5)cc4)=N3)cc1OC		0.13		0.46
GSK1301131A	0.808993	4.00312	1.38515	0.816886	1.41503	-0.122967	-0.773307	1.11289	3.07399	CCOc1ccc(C=C(C(=O)NCc2ccc(F)cc2)c2nc3ccccc3[nH]2)cc1		0.13		0.45
1211	1.42867	3.06154	3.04624	0.40929	1.56917	0.009368	-0.405819	0.706397	3.07634	N1=C2C=C(Nc3ccccc3)/C(=N\CCCCCCC)/C=C2N(c2c1cccc2)c1ccccc1		0.13		0.41
5892	0.584351	4.60224	1.76314	1.02062	0.843985	0.726025	-0.485672	1.1475	3.0825	Fc1cc(F)ccc1n2ncc(C(n3ccnc3)c4ccccc4)c2c5ccc(F)cc5		0.14		0.3
5573	0.061896	4.12217	2.15952	-0.751755	1.15271	0.166315	-1.06689	1.46256	3.08518	S1CC[NH+](Cc2cc(c3c(cccc4)c4ccc3)n(c5ccccc5)c2C)CC1		0.17		0.41
5572	0.061896	4.12217	2.15952	-0.751755	1.15271	0.166315	-1.06689	1.46256	3.08518	S1CC[NH+](Cc2cc(c3ccccc3)n(c4c(cccc5)c5ccc4)c2C)CC1		0.21		0.41
87	1.91821	2.91797	2.56808	0.808349	1.39167	0.487807	-0.591773	0.813721	3.08783	Clc1ccc(N2C3=C\C(=N\CCC[NH+](CC)CC)\C(Nc4ccc(Cl)cc4)=CC3=Nc3c2cccc3)cc1		0.11		0.45
GSK1688273A	0.632876	4.22588	1.62151	0.003003	1.18489	0.521436	-0.252395	1.04762	3.08822	CN(Cc1nc2ccccc2s1)C(=O)c1ccc2C(=O)OC(Cc2c1)c1ccccc1		0.16		0.53
477	0.619399	3.11332	2.05457	-0.470263	0.908752	0.000647	-0.70268	1.09717	3.08838	O1CC[NH+](CC1)C(C(N1CCCc2c1cccc2)c1ccccc1)C(=O)c1ccccc1		0.11		0.42
6056	0.406444	4.55893	1.85113	0.417684	1.45023	0.442454	-0.372613	1.26599	3.089	Fc1ccc(n2ncc(C(n3ccnc3)c4ccccc4)c2c5ccccc5)cc1		0.14		0.3
6001	0.406444	4.55893	1.85113	0.417684	1.45023	0.442454	-0.372613	1.26599	3.089	Fc1ccccc1n2ncc(C(n3ccnc3)c4ccccc4)c2c5ccccc5		0.15		0.3
955	0.302539	4.90778	1.93446	-0.180516	1.42633	0.670761	-0.757867	1.39317	3.09077	n1c(nc2n(cnc2c1C#Cc1ccccc1)Cc1ccccc1)-c1ccccc1		0.14		0.34
GSK1839982A	0.590806	3.08103	2.19358	0.496106	0.955779	-0.251424	-0.964982	1.01383	3.09155	CN(CCOc1cccc(c1)-c1ccc(cc1)C(=O)N1CCCC1)Cc1ccc(F)cc1		0.16		0.59
4099	3.03215	6.07963	3.6859	0.928729	-1.44573	1.09539	-1.45472	1.74423	3.09194	S1c(ccc(C(F)(F)F)c2)c2N(Cc3ccc(CN4c(cc(C(F)(F)F)cc5)c5Sc(cccc6)c46)cc3)c(cccc7)c17		0.15		0.38
319	2.62795	4.63847	1.7942	2.36338	-0.510055	0.568577	-1.1299	1.31595	3.09889	S(Sc1ccccc1C(=O)Nc1cc(ccc1)C(F)(F)F)c1ccccc1C(=O)Nc1cc(ccc1)C(F)(F)F		0.11		0.28
5268	0.040537	3.80444	1.77139	-0.339547	0.651341	-0.383017	-0.658203	1.26375	3.10682	O(C(C)C)c1cc(ccc2c3[n+](C)cc(cc(OC)c(OC)c4)c24)c3cc1OC		0.13		0.51
GSK728157A	0.296693	3.19345	2.6604	-0.623678	0.60795	-0.229907	-0.960704	1.04456	3.10779	COc1ccc(CN2CCC3(CCc4ccccc34)CC2)cc1OCc1ccccc1		0.14		0.53
GSK492450A	0.357774	4.11095	1.8042	0.804698	1.03578	0.525626	-0.89124	1.26709	3.10975	Cc1cc(C)c2cc(CN(Cc3cccnc3)C(=O)c3ccccc3F)c(Cl)nc2c1		0.15		0.54
GSK884710A	0.357774	4.11095	1.8042	0.804698	1.03578	0.525626	-0.89124	1.26709	3.10975	Cc1cc(C)c2cc(CN(Cc3cccnc3)C(=O)c3ccc(F)cc3)c(Cl)nc2c1		0.15		0.54
2899	1.70697	2.96766	1.68792	0.174846	0.555728	0.847566	-0.664206	0.868531	3.11088	Clc1ccc(cc1)-c1n(c(C)c(c1)C[NH+]1CC[NH+](CC1)Cc1cc2OCOc2cc1)-c1ccc(F)cc1F		0.09		0.47
728	2.72102	2.70927	2.0851	0.381089	1.39612	0.552834	-0.554723	1.01281	3.12613	S(C)c1ccc(cc1)C1C(C(=O)Nc2ccc(cc2C)C)=C(NC(C)=C1C(=O)Nc1ccc(cc1C)C)C		0.09		0.34
GSK498384A	0.267506	4.10895	1.84625	0.514115	1.33413	0.403792	-0.821305	1.33459	3.1326	Cc1cc(C)c2cc(CN(Cc3cccnc3)C(=O)c3ccccc3)c(Cl)nc2c1		0.18		0.55
732	2.20552	3.0855	1.57508	1.0395	1.04121	0.703113	-0.455001	1.08954	3.13333	Clc1ccccc1NC(=O)C=1C(C(C(=O)Nc2ccccc2Cl)=C(NC=1C)C)c1ccc(SC)cc1		0.09		0.38
2876	0.848917	3.33042	2.22371	0.339523	0.705667	0.820163	-0.798246	0.797633	3.1343	Clc1ccc(cc1)-c1n(c(C)c(c1)C[NH+]1CCN(CC1)c1ccc(F)cc1)-c1ccc(Cl)cc1		0.08		0.43
4560	0.720399	4.7888	1.6462	0.384492	1.45006	1.02841	-0.45521	1.4219	3.13541	S1CC(=O)N(c2ccccc2)C1c3n(nc(c4sccc4)s5)c5nc3c6ccccc6		0.1		0.38
508	4.30553	5.16026	2.31337	1.49232	1.14245	-0.18583	-0.448629	0.791608	3.14498	Clc1ccc(Cl)cc1NC(=O)c1cc2c(cccc2)c(N=Nc2cc(S(=O)(=O)[O-])c(Nc3ccc(OCCCC)cc3)cc2)c1[O-]		0.16		0.4
5612	0.622351	3.28835	2.06955	0.054313	-0.016464	0.674269	-1.27968	0.93113	3.15244	S1c(ccc(C(F)(F)F)c2)c2N(Cc3ccc(C[NH+]4CC(C)OC(C)C4)cc3)c(cccc5)c15		0.15		0.44
GSK357733A	2.2017	3.90459	0.991691	0.384907	1.65104	0.42967	-0.417157	0.930609	3.15447	Cc1cc(cc2c(Nc3ccc(cc3)N3CCOCC3)c(cnc12)C(N)=O)S(=O)(=O)c1ccccc1		0.09		0.4
4542	1.33682	3.05126	1.76524	0.535431	0.837676	-0.526119	0.240147	0.812008	3.15892	O(CC([O-])=O)c1cc(C)c(C(CC(Cc2ccccc2)N3C(=O)Cc4ccccc4)=N3)cc1OC		0.15		0.44
1863	0.883801	3.12792	1.82887	0.795888	1.16321	-1.03244	-0.817826	0.994783	3.16024	S(Nc1ccc(OCC(C)C)cc1)#CN\N=C\c1cc(OC)c(Oc2ccccc2)cc1		0.14		0.36
922	3.40258	4.60888	0.97121	0.777566	1.98375	-0.145138	-0.604983	1.21164	3.1605	S(=O)(=O)(N)c1ccc(cc1)CNc1cc([nH+]c2nc(c(nc12)-c1ccccc1)-c1ccccc1)NC(OCC)=O		0.16		0.32
2276	2.83151	2.70372	2.05049	0.71003	1.95075	-0.595742	-1.3574	1.32559	3.16103	O(CC)C(=O)Nc1[nH+]c2nc(c(nc2c(NC(CC(C[NH+](CC)CC)C)C)c1)-c1ccccc1)-c1ccccc1		0.15		0.48
4597	0.726443	4.7468	1.47453	0.343364	1.43446	0.955247	-0.395732	1.44124	3.16122	S1CC(=O)N(c2ccccc2)C1c3n(nc(c4occc4)s5)c5nc3c6ccccc6		0.1		0.42
GSK1615454A	1.77686	2.91209	2.26615	-0.035564	1.33865	0.532049	-0.520989	0.631413	3.16408	Cc1ccc(cc1)C1(NC(=O)N(CC(=O)N2CCC(Cc3ccccc3)CC2)C1=O)c1ccc(C)cc1		0.09		0.48
GW645859X	0.830263	4.60989	1.10058	0.213298	1.0729	0.463558	-0.905295	0.828211	3.16752	COc1cc(ccc1O)C1N(C(=O)c2[nH]nc(c12)-c1ccccc1)c1ccc(Cl)cc1		0.14		0.48
1829	2.49491	4.72585	0.644973	1.01331	1.84298	0.27575	-1.09046	1.53587	3.17729	Clc1cc(NC(=[NH2+])c2ncccc2)ccc1-c1oc(cc1)-c1ccc(NC(=[NH2+])c2ncccc2)cc1Cl		0.1		0.3
1826	2.6427	4.44205	0.853692	0.289015	2.38029	0.006776	-1.10496	1.56158	3.17799	o1c(ccc1-c1ccc(NC(=[NH2+])c2ncccc2)cc1C)-c1ccc(NC(=[NH2+])c2ncccc2)cc1C		0.1		0.29
3064	0.969296	3.66411	2.16058	-0.605906	1.22138	1.19006	-0.873108	1.06977	3.18007	O=C(Nc1cc2c(nc1)cccc2)c1nc2c(cccc2)c(c1)C1C2CC3CC1CC(C2)C3		0.14		0.31
4625	0.96878	3.66253	2.1527	-0.60783	1.22315	1.19097	-0.870057	1.07347	3.18261	O=C(Nc1cc(cccc2)c2nc1)c3nc(cccc4)c4c(C(C5)(C6)CC(CC5C7)CC67)c3		0.13		0.34
829	2.12975	3.00644	2.80147	1.3288	0.874981	0.77765	-0.783329	0.667013	3.18279	Clc1cc(N2C3=C\C(=N/CCC[NH+](CC)CC)\C(Nc4cc(Cl)c(Cl)cc4)=CC3=Nc3c2cccc3)ccc1Cl		0.12		0.45
GSK1826089A	1.55121	3.19926	1.41543	1.01824	1.63714	-0.756894	-0.253127	1.31807	3.18659	COc1ccc(cn1)-c1ccc(Nc2cccc(c2)S(=O)(=O)CCNCCc2cccs2)nc1		0.15		0.43
638	0.239177	4.17706	1.30449	0.200282	1.3642	-0.394397	-0.737603	1.36816	3.19394	O(CC)c1cc2[nH+]ccc(N\N=C\c3c4c(cccc4)c(OC)cc3)c2cc1		0.14		0.41
637	0.239177	4.17706	1.30449	0.200282	1.3642	-0.394397	-0.737603	1.36816	3.19394	O(C)c1ccc2c(cccc2)c1\C=N\Nc1c2c([nH+]cc1)cc(OCC)cc2		0.17		0.43
3029	2.47912	2.82712	1.73421	0.794018	2.0425	-0.748094	-1.25919	1.41748	3.19455	O(CC)C(=O)Nc1[nH+]c2nc(c(nc2c(NCCCC[NH+](CC)CC)c1)-c1ccccc1)-c1ccccc1		0.14		0.48
4624	0.861275	4.39624	0.987656	0.615556	1.70926	-0.032703	-0.854203	1.34474	3.19734	s1c(c2ccc(NC(=S)Nc3ccccc3)cc2)nnc1Nc4ccc(OC)cc4		0.15		0.27
5976	0.316373	4.55684	1.89278	0.127028	1.74868	0.320607	-0.302826	1.33352	3.20044	n1ccn(C(c2cnn(c3ccccc3)c2c4ccccc4)c5ccccc5)c1		0.14		0.26
2897	0.920344	3.30934	2.05838	0.615325	0.424636	0.897128	-0.864512	0.766825	3.20074	Clc1ccc(cc1)-c1n(c(C)c(c1)C[NH+]1CCN(CC1)c1ccc(F)cc1)-c1ccc(F)cc1F		0.07		0.43
5585	0.323813	3.87502	1.76857	-0.865048	1.43672	0.295299	-1.21659	1.61465	3.20137	n1(c(c2c(cccc3)c3ccc2)cc(C[NH+]4CC[NH+](C)CC4)c1C)c5ccccc5		0.17		0.44
5584	0.323813	3.87502	1.76857	-0.865048	1.43672	0.295299	-1.21659	1.61465	3.20137	n1(c(c2ccccc2)cc(C[NH+]3CC[NH+](C)CC3)c1C)c4c(cccc5)c5ccc4		0.21		0.44
4621	0.573175	4.1571	1.48548	0.591936	0.829561	1.04695	-0.525655	1.36576	3.20693	Fc1c(n(c(cccc2)c2n3)c3n(ncc4C(OCC)=O)c45)c5cc(F)c1N6CCCC6		0.13		0.46
4519	1.56578	2.93151	1.74012	0.642354	0.813132	-0.750929	0.283351	0.790934	3.21102	O(CC([O-])=O)c1cc(C)c(C(CC(Cc2ccccc2)N3C(=O)COc4ccccc4)=N3)cc1OC		0.15		0.45
2883	1.20461	3.27435	2.36665	0.795732	0.171305	1.08576	-1.02195	0.652108	3.21105	Clc1ccc(cc1)-c1n(c(C)c(c1)C[NH+]1CCN(CC1)c1cc(ccc1)C(F)(F)F)-c1ccc(Cl)cc1		0.11		0.44
5265	0.064123	3.83052	1.41133	-0.230254	0.552228	-0.405308	-0.492892	1.28788	3.2129	O(C)c1cc(OC)c(c2c(c(cc(OC)c(OC)c3)c3cc2)[n+](C)c4)c4c1OC		0.15		0.5
GW819798X	0.581982	3.3596	1.60188	0.485181	1.73999	-0.222751	-0.878273	1.67789	3.21297	COCCN(C)Cc1ccc(cc1)-c1cc(ccn1)-c1c[nH]nc1-c1cccc(C)n1		0.17		0.5
GSK900362A	1.23587	4.4151	1.14435	0.961826	1.21478	0.822969	-0.826573	0.979989	3.21981	Clc1cccc(Cl)c1-c1cc(on1)-c1cccc(NC(=O)CC2NC(=O)c3ccccc23)c1		0.11		0.45
5309	1.06465	4.19076	1.08952	0.455392	1.9234	0.044253	-0.879253	1.20328	3.22024	O(C)c1cc(c(N\N=C\c2ccc(NC(=O)C)cc2)cc(c3ccccc3)[nH+]4)c4cc1		0.14		0.4
3330	2.55987	2.89216	2.09463	0.688488	0.945916	0.736811	-0.256611	0.616865	3.2254	Clc1cc(ccc1Cl)C[NH+]1CCN(CC1)c1ccc(cc1)-c1ccc(OCC2(Oc3nc([N+](=O)[O-])cn3C2)C)cc1		0.12		0.51
GSK1688709A	0.781886	3.35318	1.60435	0.082389	1.26228	0.489854	-0.54407	1.09855	3.2297	Cc1noc(C)c1COc1ccc(cc1)C(=O)N1CCCCC1c1nc2ccccc2s1		0.11		0.53
2911	2.98017	3.49911	1.54421	-0.081861	2.20973	0.665002	-0.445671	1.38541	3.23426	O=C(Nn1c(cc(C[NH+]2CC[NH+](CC2)C(c2ccccc2)c2ccccc2)c1C)-c1ccccc1)c1nccnc1		0.15		0.42
2910	2.98017	3.49911	1.54421	-0.081861	2.20973	0.665002	-0.445671	1.38541	3.23426	O=C(Nn1c(-c2ccccc2)c(cc1C)C[NH+]1CC[NH+](CC1)C(c1ccccc1)c1ccccc1)c1nccnc1		0.14		0.4
72	0.983856	3.56137	2.50883	0.640923	0.970059	0.938949	-0.375182	0.586458	3.23786	Clc1ccc(N2C3=C\C(=N/CC(C)C)\C(Nc4ccc(Cl)cc4)=CC3=Nc3c2cccc3)cc1		0.13		0.47
4567	1.13061	3.16245	1.62652	0.463033	0.842695	-0.431547	0.259325	0.794014	3.23824	O(CC([O-])=O)c1cc(C)c(C(CC(Cc2ccccc2)N3C(=O)c4ccccc4)=N3)cc1OC		0.15		0.45
GSK1839228A	1.02039	2.86934	1.63943	0.367879	1.37934	-0.786285	-0.917966	1.07903	3.23918	NC(=O)c1cccc(c1)-c1ccc(OCCCN2CC[C@H](C2)OCc2ccccc2)cc1		0.13		0.48
6065	4.41855	6.67914	1.90918	0.169216	0.935574	-0.262951	-1.0715	1.20789	3.23974	S(Sc1ccccc1C(=O)Nc2c(cc(O)cc3)c3ccc2)c4ccccc4C(=O)Nc5c(cc(O)cc6)c6ccc5		0.14		0.32
324	4.41855	6.67914	1.90918	0.169216	0.935574	-0.262951	-1.0715	1.20789	3.23974	S(Sc1ccccc1C(=O)Nc1cc2c(cc1O)cccc2)c1ccccc1C(=O)Nc1cc2c(cc1O)cccc2		0.11		0.31
3328	2.45662	2.85986	1.94314	0.475613	1.1571	0.609839	-0.146075	0.687981	3.2411	Clc1ccc(cc1)C[NH+]1CCN(CC1)c1ccc(cc1)-c1ccc(OCC2(Oc3nc([N+](=O)[O-])cn3C2)C)cc1		0.09		0.49
SB-552112	0.483843	3.18611	2.16891	0.192134	1.32847	-0.142738	-0.620313	0.954975	3.2416	O=C(\C=C\c1ccccc1)N1CCN(Cc2cccc(OCc3ccccc3)c2)CC1		0.12		0.5
4139	0.206427	4.21956	1.25488	0.048276	1.33367	-0.184323	-0.746901	1.33132	3.24526	O(C)c1c(cccc2)c2c(\C=N\Nc3cc(C)[nH+]c(c(OC)ccc4)c34)cc1		0.15		0.37
2260	0.206427	4.21956	1.25488	0.048276	1.33367	-0.184323	-0.746901	1.33132	3.24526	O(C)c1c2c(cccc2)c(cc1)\C=N\Nc1cc([nH+]c2c1cc(OC)cc2)C		0.14		0.37
645	0.206427	4.21956	1.25488	0.048276	1.33367	-0.184323	-0.746901	1.33132	3.24526	O(C)c1c2c(cccc2)c(cc1)\C=N\Nc1cc([nH+]c2c1ccc(OC)c2)C		0.14		0.39
644	0.206427	4.21956	1.25488	0.048276	1.33367	-0.184323	-0.746901	1.33132	3.24526	O(C)c1ccc2c(cccc2)c1\C=N\Nc1cc([nH+]c2c1ccc(OC)c2)C		0.18		0.42
5044	0.111377	3.35189	2.10928	0.441112	0.311948	0.027231	-1.37195	1.05697	3.24565	S1c(ccc(C(F)(F)F)c2)c2N(Cc3ccc(C[NH+](CC)CC)cc3)c(cccc4)c14		0.16		0.4
1822	2.19059	4.9743	1.80464	0.244246	0.536205	0.41695	1.23864	0.521453	3.24683	O1c2c(cccc2)C(=O)C(Oc2ccc(cc2)C=2Oc3c(cccc3)C(=O)C=2)=C1c1cc([N+](=O)[O-])ccc1		0.13		0.3
GSK1325216A	2.22556	3.63474	0.978818	0.370054	1.99809	-0.238526	-1.69795	1.13917	3.24793	OC(=O)C(F)(F)F.Oc1ccc(CCNc2nc(NCc3cccc4ccccc34)nc(NC3CCNCC3)n2)cc1		0.19		0.43
GI250690X	0.782278	3.08054	1.83025	0.345328	1.48368	-0.362754	-1.16236	0.965429	3.25723	COc1ccc(cc1)N(C1CCCC1)C(=O)CNc1ccccc1Nc1ccccc1		0.14		0.51
5089	0.865449	2.78157	2.37044	-0.201434	1.37398	0.082974	-1.20473	0.976024	3.26004	N(CCC[NH+]1CCCCC1)c2c(CCCC3)c3c(N=Nc4c(cccc5)c5ccc4)cc2		0.16		0.35
91	1.22363	3.43605	2.71889	0.008637	1.11509	1.13945	-0.372855	0.55489	3.2655	Clc1cc2N=C3C=C(Nc4ccccc4)/C(=N/C4CCCCC4)/C=C3N(c2cc1)c1ccccc1		0.1		0.39
6292	3.04602	4.18955	1.18774	1.28571	1.6292	-0.548777	0.064173	0.816573	3.26734	S(Sc1ccccc1C(=O)Nc2ccc(CC([O-])=O)cc2)c3ccccc3C(=O)Nc4ccc(CC([O-])=O)cc4		0.08		0.29
736	1.8995	3.32723	1.4187	1.26221	0.756317	1.00081	-0.474203	1.07598	3.2676	Clc1ccccc1NC(=O)C=1C(C(C(=O)Nc2ccccc2Cl)=C(NC=1C)C)c1ccc(Cl)cc1		0.08		0.37
735	1.8995	3.32723	1.4187	1.26221	0.756317	1.00081	-0.474203	1.07598	3.2676	Clc1ccccc1C1C(C(=O)Nc2ccccc2Cl)=C(NC(C)=C1C(=O)Nc1ccccc1Cl)C		0.08		0.37
4657	0.636719	4.52307	1.09843	0.493919	1.72771	0.16165	-0.968078	1.32624	3.27036	s1c(c2ccc(NC(=S)Nc3ccccc3)cc2)nnc1Nc4ccccc4C		0.13		0.2
4656	0.67108	4.45337	1.03274	0.621337	1.78774	-0.040204	-0.911553	1.42135	3.27705	s1c(c2ccc(NC(=S)Nc3ccccc3)cc2)nnc1NCc4ccccc4		0.13		0.21
4559	0.742841	3.5512	2.04394	0.037347	1.34126	1.04046	-0.739554	1.03388	3.28365	S1CC(=O)N(c2ccccc2)C1c3n(nc(C4CCCCC4)s5)c5nc3c6ccccc6		0.11		0.39
3530	2.00942	3.7093	1.12234	1.39097	1.26446	0.480243	-0.406901	0.955011	3.28524	Clc1ccc(cc1)C(=O)CCC(=O)NCC1OC(=O)N(C1)c1cc(F)c(-[n+]2[nH]nc3c2cccc3)cc1		0.1		0.46
3907	0.278182	3.28749	2.18818	0.251191	1.24267	-0.895538	-1.0583	0.93202	3.28684	S=C(Nc1ccc(Cc2ccccc2)cc1)Nc3ccc(OCCC(C)C)cc3		0.16		0.38
5251	3.34613	3.47241	0.993442	0.924408	1.65025	-0.836909	-0.816935	1.07326	3.28746	S(=O)(=O)(c1ccc(C)cc1)c2ccc(NCCCOc3c(OC)cc(Cc4cnc(N)nc4N)cc3OC)cc2		0.14		0.45
2504	0.343918	4.21307	1.36938	0.42263	1.51642	0.07635	-0.199555	1.39831	3.2897	o1cccc1-c1ncnc2n(cnc12)Cc1ccc(OCc2ccccc2)cc1		0.11		0.45
93	1.01221	3.55837	1.54735	0.656923	0.890216	0.821091	-0.195998	0.865172	3.30259	Clc1ccc(N2C3=C\C(=N/CCO)\C(Nc4ccc(Cl)cc4)=CC3=Nc3c2cccc3)cc1		0.13		0.49
5012	1.22536	2.54771	2.36878	0.040612	1.57841	0.167864	-1.16922	1.07467	3.30323	n1ccccc1c2ccc(N=Nc3c(CCCC4)c4c(NCCC[NH+]5CCCCC5)cc3)cc2		0.11		0.35
1213	0.804028	3.65601	2.35082	0.694399	0.99904	0.91941	-0.299127	0.635707	3.30697	Clc1ccc(N2C3=C\C(=N/CCC)\C(Nc4ccc(Cl)cc4)=CC3=Nc3c2cccc3)cc1		0.11		0.46
3463	3.86225	2.59719	1.72389	0.758617	1.3337	-1.39987	-0.894933	1.84471	3.3088	o1c2cc(ccc2cc1-c1ccc(OCCCCCCOc2ccc(cc2)C(=[NH2+])NC(C)C)cc1)C(=[NH2+])NC(C)C		0.13		0.37
4551	1.02492	3.84816	1.11616	0.474794	1.09587	1.21468	-0.640411	1.4864	3.31237	Fc1c(n(c(cccc2)c2n3)c3n(ncc4C(OCC)=O)c45)c5cc(F)c1N6CC[NH+](C)CC6		0.12		0.49
5304	-0.155054	4.02433	1.59602	-0.517204	0.570308	-0.056336	-0.514345	1.2941	3.31741	O1c(cc2c(ccc3c2[n+](CC)cc(c(OCC)c(OC)cc4)c34)c5)c5OC1		0.12		0.51
4825	0.450756	3.33686	1.35095	-0.007391	0.033483	0.528663	-1.23702	1.20739	3.31903	S1c(ccc(C(F)(F)F)c2)c2N(Cc3ccc(C[NH+]4CC(O)CC4)cc3)c(cccc5)c15		0.14		0.47
2244	1.37872	4.15641	0.741857	0.488887	1.70031	-0.041402	-0.366745	1.01479	3.3194	S(=O)(=O)(c1ccc(Nc2c3c([nH+]cc2)c(OC)ccc3)cc1)c1ccc(NC(=O)C)cc1		0.12		0.37
2243	1.37872	4.15641	0.741857	0.488887	1.70031	-0.041402	-0.366745	1.01479	3.3194	S(=O)(=O)(c1ccc(Nc2c3cc(OC)ccc3[nH+]cc2)cc1)c1ccc(NC(=O)C)cc1		0.11		0.38
2241	1.14717	4.28116	0.91835	0.298541	1.79966	0.150991	-0.478748	1.00339	3.31973	S(=O)(=O)(c1ccc(Nc2c3cc(ccc3[nH+]cc2)C)cc1)c1ccc(NC(=O)C)cc1		0.06		0.3
3317	2.08234	2.73043	2.06111	0.30344	1.02747	0.302829	0.136772	0.537616	3.32162	O1c2nc([N+](=O)[O-])cn2CC1(COc1ccc(N2CCC(CC2)COc2cc3c(cc2)cccc3)cc1)C		0.12		0.46
2294	2.17876	3.27305	1.35582	1.26694	0.761011	1.00835	-0.532861	0.981417	3.32288	Clc1ccccc1NC(=O)C=1C(C(C(=O)Nc2ccccc2Cl)=C(NC=1C)C)c1ccc(Cl)cc1S		0.09		0.35
4520	1.5155	2.80006	1.69084	0.237207	0.648302	-0.195853	0.322547	0.674231	3.3252	O(CC([O-])=O)c1cc(C)c(C(C2C(CCC2)N3C(=O)COc4c(cccc5)c5ccc4)=N3)cc1OC		0.19		0.48
4511	1.5155	2.80006	1.69084	0.237207	0.648302	-0.195853	0.322547	0.674231	3.3252	O(CC([O-])=O)c1cc(C)c(C(C2C(CCC2)N3C(=O)COc4cc(cccc5)c5cc4)=N3)cc1OC		0.14		0.48
776	1.35133	3.45849	2.02661	1.37247	1.39599	0.24741	-0.593073	0.545408	3.32554	Clc1cc(Cl)ccc1CSc1nnc(n1-c1ccccc1)-c1ccc(NC(=S)NCC=C)cc1		0.13		0.31
2178	0.668004	3.68148	1.66624	-0.044121	0.853603	0.690934	0.030139	0.852444	3.32646	Clc1ccc(cc1)C(O)c1c2n(C=CC(=C2)C#N)c(c1-c1ccccc1)-c1ccccc1		0.16		0.47
1498	1.16654	3.41394	2.23692	0.734636	1.18772	0.486399	0.148279	0.529275	3.32911	Clc1cc(Cl)ccc1Cn1cc(-c2ccc(OC)cc2)c(c1)C(n1ccnc1)c1ccccc1		0.19		0.52
2216	0.74279	3.53652	1.77327	-0.392716	1.12557	0.536633	0.024817	0.868228	3.32912	OC(c1c2n(C=CC(=C2)C#N)c(c1-c1ccccc1)-c1ccccc1)c1ccc(cc1)C		0.16		0.45
5026	0.73621	2.68612	1.84879	0.203399	1.35318	-0.358885	-1.01472	1.23057	3.33172	OC(C)c1ccc[n+](CCCNc2c(CCCC3)c3c(N=Nc4ccccc4)cc2)c1		0.14		0.46
4569	0.620341	4.93741	1.33599	1.62256	1.04171	0.355053	-1.50307	1.37997	3.33944	Clc1ccc(Nc2nc(Nc3ccc(Cl)cc3)nc(Nc4ccc(Cl)cc4)n2)cc1		0.07		0.25
90	1.11492	3.38152	2.6377	-0.298804	1.42097	0.97652	-0.291592	0.632242	3.34419	N1=C2C=C(Nc3ccccc3)/C(=N/C3CCCCC3)/C=C2N(c2c1cccc2)c1ccccc1		0.12		0.35
5347	0.524789	3.23195	1.60705	-0.034226	0.44696	0.770725	-1.39667	1.15533	3.34541	S1c(ccc(C(F)(F)F)c2)c2N(Cc3ccc(C[NH+]4CC[NH+](C)CC4)cc3)c(cccc5)c15		0.14		0.43
4623	0.468673	3.25036	1.11884	0.391985	0.245728	-0.121661	-1.3972	1.20266	3.35296	S1c(ccc(C(F)(F)F)c2)c2N(Cc3ccc(C[NH2+]C(CO)C)cc3)c(cccc4)c14		0.17		0.44
1828	3.09126	4.24476	0.558445	0.580104	2.2429	-0.276676	-0.856725	1.60399	3.35612	o1c(ccc1-c1ccc(NC(=[NH2+])c2ncccc2)cc1OC)-c1ccc(NC(=[NH2+])c2ncccc2)cc1OC		0.14		0.36
5827	1.24286	3.617	1.11038	1.09072	1.66721	-0.461578	-0.508477	1.02028	3.35848	S(Sc1ccccc1C(=O)NCc2occc2)c3ccccc3C(=O)NCc4occc4		0.07		0.33
2242	1.07345	4.42359	0.812854	0.657902	1.53049	0.289379	-0.472277	0.989861	3.363	Clc1cc2c([nH+]ccc2Nc2ccc(S(=O)(=O)c3ccc(NC(=O)C)cc3)cc2)cc1		0.06		0.32
1274	0.561361	4.69538	0.988709	0.879817	1.44793	0.332848	-0.932824	1.32264	3.36549	Clc1ccc(Nc2sc(nn2)-c2ccc(NC(=S)Nc3ccccc3)cc2)cc1		0.11		0.2
1210	0.768771	3.4245	2.35114	0.005162	1.59499	0.571769	-0.242227	0.735071	3.36661	N1=C2C=C(Nc3ccccc3)/C(=N\CC(C)C)/C=C2N(c2c1cccc2)c1ccccc1		0.15		0.43
2895	1.27594	3.25658	2.2015	1.07182	-0.108697	1.16228	-1.08908	0.624222	3.3686	Clc1ccc(cc1)-c1n(c(C)c(c1)C[NH+]1CCN(CC1)c1cc(ccc1)C(F)(F)F)-c1ccc(F)cc1F		0.11		0.44
GSK662085A	1.16051	3.11244	1.57942	0.285337	1.4699	0.259787	-0.368812	0.77153	3.37195	OC(=O)C(F)(F)F.CC(=O)N1CCN(Cc2ccc(cc2)-c2ccc(NS(=O)(=O)c3ccc(C)cc3)cc2)CC1		0.09		0.38
3329	2.79392	2.78227	1.96237	0.917127	0.640713	0.830253	-0.367103	0.580433	3.37462	FC(F)(F)c1ccc(cc1)C[NH+]1CCN(CC1)c1ccc(cc1)-c1ccc(OCC2(Oc3nc([N+](=O)[O-])cn3C2)C)cc1		0.11		0.48
5711	-0.066916	3.47066	1.83849	0.584968	0.260869	0.038888	-1.25205	1.13181	3.37993	S1c(ccc(C(F)(F)F)c2)c2N(CCC[NH+](Cc3ccccc3)C)c(cccc4)c14		0.17		0.45
GSK607186A	0.151747	3.50656	1.63679	0.281247	0.62296	0.110023	-0.662876	0.879911	3.38053	COc1ccc(cc1OC)C1CC(=O)N(Cc2cccc(F)c2)c2ccccc2S1		0.16		0.55
6300	2.55319	4.93254	1.73775	0.436622	0.673957	0.705629	1.24156	0.537693	3.38309	S(Sc1ccccc1C(=O)N2C(=O)c(cccc3)c3C2=O)c4ccccc4C(=O)N5C(=O)c(cccc6)c6C5=O		0.06		0.33
737	2.00736	3.38184	1.50153	1.56975	0.450037	1.16402	-0.554141	0.999089	3.38467	Clc1cc(Cl)ccc1C1C(C(=O)Nc2ccccc2Cl)=C(NC(C)=C1C(=O)Nc1ccccc1Cl)C		0.09		0.37
3459	2.80557	2.93098	1.09511	0.416339	1.91164	-1.0873	-1.10323	1.2175	3.39091	o1c2cc(ccc2cc1-c1ccc(OCCCOc2ccc(cc2)C(=[NH2+])NC(C)C)cc1)C(=[NH2+])NC(C)C		0.13		0.39
3453	2.80557	2.93098	1.09511	0.416339	1.91164	-1.0873	-1.10323	1.2175	3.39091	o1c2c(cc1-c1ccc(OCCCOc3ccc(cc3)C(=[NH2+])NC(C)C)cc1)cc(cc2)C(=[NH2+])NC(C)C		0.12		0.39
3449	2.80557	2.93098	1.09511	0.416339	1.91164	-1.0873	-1.10323	1.2175	3.39091	o1c2c(cc1-c1cc(OCCCOc3ccc(cc3)C(=[NH2+])NC(C)C)ccc1)cc(cc2)C(=[NH2+])NC(C)C		0.14		0.39
3961	0.107398	3.38833	1.97739	0.398273	1.19611	-0.947564	-0.98872	0.978833	3.39175	S=C(Nc1ccc(Cc2ccccc2)cc1)Nc3ccc(OCCCC)cc3		0.15		0.34
47	0.771968	3.69317	2.28954	0.549823	0.974415	1.11532	-0.301889	0.607581	3.39427	Clc1ccc(N2C3=C\C(=N/C(C)C)\C(Nc4ccc(Cl)cc4)=CC3=Nc3c2cccc3)cc1		0.11		0.4
1862	0.499022	3.32641	1.45054	0.784295	1.22954	-0.989429	-0.693856	1.0853	3.39611	S(Nc1ccc(OCC)cc1)#CN\N=C\c1cc(OC)c(Oc2ccccc2)cc1		0.14		0.31
1861	0.499022	3.32641	1.45054	0.784295	1.22954	-0.989429	-0.693856	1.0853	3.39611	S(Nc1ccccc1OCC)#CN\N=C\c1cc(OC)c(Oc2ccccc2)cc1		0.14		0.3
GSK1578152A	0.385127	3.86882	1.1815	0.806724	1.52665	-0.062635	-0.838817	1.38843	3.40181	Clc1ccc(cc1)C(=O)NCCNCc1cc(cs1)-c1cncc2ccccc12		0.13		0.4
2245	1.59177	4.32537	1.19705	0.393454	1.96161	0.565064	0.094984	0.879516	3.40231	S(=O)([O-])(=Nc1n(ncc1)-c1ccccc1)c1ccc(Nc2c3cc(ccc3[nH+]cc2)C)cc1		0.11		0.27
3462	3.21689	2.75026	1.5361	0.564418	1.85201	-1.23995	-1.20475	1.1675	3.4028	o1c2cc(ccc2cc1-c1ccc(OCCCCCOc2ccc(cc2)C(=[NH2+])NC(C)C)cc1)C(=[NH2+])NC(C)C		0.13		0.38
3455	3.21689	2.75026	1.5361	0.564418	1.85201	-1.23995	-1.20475	1.1675	3.4028	o1c2c(cc1-c1ccc(OCCCCCOc3ccc(cc3)C(=[NH2+])NC(C)C)cc1)cc(cc2)C(=[NH2+])NC(C)C		0.12		0.38
3451	3.21689	2.75026	1.5361	0.564418	1.85201	-1.23995	-1.20475	1.1675	3.4028	o1c2c(cc1-c1cc(OCCCCCOc3ccc(cc3)C(=[NH2+])NC(C)C)ccc1)cc(cc2)C(=[NH2+])NC(C)C		0.14		0.38
4742	-0.099273	4.49444	1.32542	0.212332	1.16458	0.153649	-0.854626	1.31131	3.4042	Clc1cc([nH+]c(C)cc2N\N=C\c3c(cccc4)c4ccc3OC)c2cc1		0.16		0.43
4019	-0.099273	4.49444	1.32542	0.212332	1.16458	0.153649	-0.854626	1.31131	3.4042	Clc1cc([nH+]c(C)cc2N\N=C\c3c(cccc4)c4c(OC)cc3)c2cc1		0.13		0.39
650	-0.099273	4.49444	1.32542	0.212332	1.16458	0.153649	-0.854626	1.31131	3.4042	Clc1cc2[nH+]c(cc(N\N=C\c3c4c(cccc4)c(OC)cc3)c2cc1)C		0.13		0.39
649	-0.099273	4.49444	1.32542	0.212332	1.16458	0.153649	-0.854626	1.31131	3.4042	Clc1cc2[nH+]c(cc(N\N=C\c3c4c(ccc3OC)cccc4)c2cc1)C		0.16		0.43
3392	0.367002	2.99523	1.92776	0.632157	0.917349	-1.10432	-1.64664	1.1689	3.40501	Fc1ccc(cc1)CC(Nc1ccc(cc1)CC[NH2+]C(Cc1ccc(F)cc1)C)C		0.09		0.36
GSK561950A	2.47027	2.40134	2.15445	0.183669	1.48148	0.579751	-1.64657	0.97023	3.40669	OC(=O)C(F)(F)F.OC(=O)C(F)(F)F.OC(=O)C(F)(F)F.OC(=O)C(F)(F)F.C[C@H]1CN(Cc2cccc(c2)-c2cc(CNC(=O)c3cccc(CN4CC(C)NCC4C)c3)ccc2F)CCN1		0.13		0.55
1527	4.06687	6.52807	3.97792	-1.80923	0.233116	0.586454	-0.839864	2.09089	3.4106	O(CC1[N+](CC2C1c1c3-c4c2cc2Cc5c6c2c4c2c3c3c(Cc4c3c3c2c6c2c3c(c4)ccc2c5)c1)(C)C)CCOCCOC		0.11		0.52
2248	1.82265	4.20524	1.01969	0.578703	1.86195	0.380138	0.205432	0.892654	3.41133	S(=O)([O-])(=Nc1n(ncc1)-c1ccccc1)c1ccc(Nc2c3c([nH+]cc2)c(OC)ccc3)cc1		0.15		0.33
2247	1.82265	4.20524	1.01969	0.578703	1.86195	0.380138	0.205432	0.892654	3.41133	S(=O)([O-])(=Nc1n(ncc1)-c1ccccc1)c1ccc(Nc2c3cc(OC)ccc3[nH+]cc2)cc1		0.15		0.34
1419	1.32348	3.88085	0.709311	0.740979	2.09591	-0.465599	-0.635932	1.5715	3.41371	O=C(CC(NNC(=[NH2+])c1ncccc1)c1ncccc1)c1ccc(cc1)-c1ccccc1		0.12		0.3
5474	-0.043608	5.88918	1.64763	-0.094749	1.28592	0.370652	-0.473121	1.71323	3.4148	O=C(c1cc(cccc2)c2cc1)c3nnn(c4c(cccc5)c5ccc4)c3		0.16		0.27
5303	-0.187624	4.06909	1.56268	-0.659795	0.53739	0.143593	-0.529238	1.25075	3.41527	O1c(cc2c(ccc3c2[n+](C)cc(cc(OC)c(OC(C)C)c4)c34)c5)c5OC1		0.12		0.49
5302	-0.187624	4.06909	1.56268	-0.659795	0.53739	0.143593	-0.529238	1.25075	3.41527	O1c(cc2c(ccc3c2[n+](C)cc(cc(OC(C)C)c(OC)c4)c34)c5)c5OC1		0.12		0.49
643	0.028157	4.33091	1.10185	0.115168	1.37052	-0.223313	-0.678357	1.39581	3.42584	O(C)c1c2c(cccc2)c(cc1)\C=N\Nc1c2c([nH+]cc1)cc(OC)cc2		0.14		0.37
642	0.028157	4.33091	1.10185	0.115168	1.37052	-0.223313	-0.678357	1.39581	3.42584	O(C)c1ccc2c(cccc2)c1\C=N\Nc1c2c([nH+]cc1)cc(OC)cc2		0.18		0.4
3168	-0.333028	3.44472	2.26971	-0.07911	0.911024	-0.205469	-1.066	1.27421	3.42927	Clc1cc2N(c3c(Sc2cc1)cccc3)CCC[N+](Cc1ccccc1)(C)C		0.14		0.48
4647	0.542916	4.65757	0.86511	0.863987	1.46044	0.289793	-0.925649	1.34578	3.43038	s1c(c2ccc(NC(=S)Nc3ccccc3)cc2)nnc1Nc4ccc(F)cc4		0.11		0.2
2220	0.307113	4.14453	1.33124	-0.237377	1.5834	0.725583	-1.11313	1.50687	3.43059	n1c2nc(N)ccc2c(cc1N1CCN(CC1)c1ccccc1)-c1ccccc1		0.15		0.33
3331	2.93566	2.88966	2.44228	1.19474	0.313251	0.818217	-0.344001	0.332537	3.43282	FC(F)(F)Oc1ccc(N2CCCN(CC2)c2ccc(cc2)-c2ccc(OCC3(Oc4nc([N+](=O)[O-])cn4C3)C)cc2)cc1		0.09		0.45
GSK1598164A	0.464389	3.36456	1.15315	0.01345	1.47841	0.20574	-0.76277	1.56629	3.43475	C(Nc1cccnc1)c1ccc(s1)-c1cc2ccncc2cc1OC1CCNCC1		0.11		0.45
4535	1.50656	3.18796	1.19276	0.336555	0.790447	-0.554047	0.213441	0.429122	3.44056	O(CC([O-])=O)c1cc(C)c(C(CC(c2ccc(O)cc2)N3C(=O)Cc4ccccc4)=N3)cc1OC		0.16		0.45
1431	2.28882	3.00335	2.40221	0.002391	1.19976	1.48723	-0.750736	0.570855	3.44157	Clc1ccccc1N1C2=C\C(=N/C3CC([NH2+]C(C3)(C)C)(C)C)\C(Nc3ccccc3Cl)=CC2=Nc2c1cccc2		0.12		0.47
1276	2.28665	4.66468	0.403741	0.494195	2.37079	-0.018738	-0.91144	1.70639	3.44185	o1c(ccc1-c1ccc(NC(=[NH2+])c2ncccc2)cc1)-c1ccc(NC(=[NH2+])c2ncccc2)cc1		0.1		0.23
4002	0.392197	3.50119	1.56372	1.07689	1.1583	-0.157417	-0.834968	0.942993	3.44279	Clc1cccc(Cl)c1Nc2ccccc2CC(=O)N\N=C\c3ccc(N(C)C)cc3		0.13		0.47
941	0.392197	3.50119	1.56372	1.07689	1.1583	-0.157417	-0.834968	0.942993	3.44279	Clc1cccc(Cl)c1Nc1ccccc1CC(=O)N\N=C\c1ccc(N(C)C)cc1		0.13		0.47
GI259770X	0.518023	3.22416	1.58982	0.856364	1.33657	-0.469126	-1.20664	0.971265	3.44463	COc1ccc(cc1)N(C(C)C)C(=O)CNc1ccccc1Nc1ccc(Cl)cc1		0.13		0.58
2246	1.51736	4.46911	1.09096	0.747459	1.69099	0.711427	0.101038	0.864899	3.44561	Clc1cc2c([nH+]ccc2Nc2ccc(S(=O)([O-])=Nc3n(ncc3)-c3ccccc3)cc2)cc1		0.1		0.29
1497	0.845172	3.59841	2.19277	0.87685	1.04094	0.719109	0.02703	0.510773	3.45024	Clc1cc(Cl)ccc1Cn1cc(-c2ccc(F)cc2)c(c1)C(n1ccnc1)c1ccccc1		0.16		0.39
3516	1.77946	2.66868	1.44191	0.614867	1.00325	0.259611	-0.194508	0.711859	3.455	Fc1cc(N2CC(OC2=O)CNC(=O)CCC(=O)c2cc3c(cc2)cccc3)ccc1N1CCOCC1		0.11		0.49
1598	0.55957	3.63021	1.58457	-0.351345	1.16069	0.527475	0.110046	0.932574	3.45882	OC(c1c2n(C=CC(=C2)C#N)c(c1-c1ccccc1)-c1ccccc1)c1ccccc1		0.19		0.43
6019	1.32294	3.86539	0.63841	0.7229	2.11278	-0.456131	-0.607713	1.60603	3.46373	O=C(CC(NNC(=[NH2+])c1ncccc1)c2cccnc2)c3ccc(c4ccccc4)cc3		0.14		0.3
5528	1.32294	3.86539	0.63841	0.7229	2.11278	-0.456131	-0.607713	1.60603	3.46373	O=C(CC(NNC(=[NH2+])c1ncccc1)c2ccncc2)c3ccc(c4ccccc4)cc3		0.14		0.3
GSK1460091A	0.380779	3.66097	1.48984	0.111342	1.29456	0.703798	-0.496768	1.11986	3.46378	COc1ccc(cc1)-c1nc(cs1)C(=O)N1CCCCC1c1nc2ccccc2s1		0.14		0.54
6326	2.26602	4.93485	1.79858	0.939214	2.17108	1.19661	-0.611441	0.682722	3.46472	S(Sc1ccccc1C(=O)n2nnc(cccc3)c23)c4ccccc4C(=O)n5nnc(cccc6)c56		0.09		0.32
4289	-0.117714	4.45662	1.20183	0.196502	1.17709	0.110595	-0.847451	1.33445	3.4664	Fc1cc(c(N\N=C\c2c(cccc3)c3c(OC)cc2)cc(C)[nH+]4)c4cc1		0.13		0.39
664	-0.117714	4.45662	1.20183	0.196502	1.17709	0.110595	-0.847451	1.33445	3.4664	Fc1cc2c([nH+]c(cc2N\N=C\c2c3c(cccc3)c(OC)cc2)C)cc1		0.13		0.39
4188	1.16142	3.35281	1.14583	1.35312	0.325142	0.895928	-0.773838	1.1661	3.46828	s1c(cccc2)c2nc1n3ncc(C(OCC)=O)c3c4c(F)c(F)c(N5CC[NH+](C)CC5)c(F)c4F		0.1		0.48
5898	3.32807	3.72657	0.091522	0.792027	1.27462	-0.645292	-0.425147	1.75798	3.47055	S(=O)(=O)(c1ccc(COc2c(OC)cc(Cc3cnc(N)nc3N)cc2OC)cc1)c4ccc(N)cc4		0.15		0.37
4313	-0.000723	3.21959	1.54456	-0.264675	0.947993	-0.205645	-1.15374	1.34546	3.47475	Clc1ccc(C([NH+]2CC[NH+](Cc3ccccc3OC)CC2)c4ccccc4)cc1		0.18		0.54
4681	0.453842	4.65864	0.904407	0.573389	1.76054	0.167199	-0.858292	1.41581	3.47594	s1c(c2ccc(NC(=S)Nc3ccccc3)cc2)nnc1Nc4ccccc4		0.11		0.16
1191	-0.170957	3.29104	2.02683	-0.398321	1.15363	-0.317815	-1.10109	1.31437	3.47893	S1CC[NH+](CC1)Cc1ccc(N(Cc2ccc(cc2)-c2ccccc2)C)cc1		0.15		0.37
870	0.271851	3.49323	1.49901	0.601077	1.33232	-0.088589	-0.666474	0.996881	3.48024	Clc1cc(Cl)ccc1C([NH2+]Cc1ccc(cc1)-c1ccccc1)Cn1ccnc1		0.17		0.4
4132	-0.102776	3.54675	1.98796	0.264895	1.31916	-0.75479	-1.00241	0.992916	3.48154	S(CCC)c1ccc(NC(=S)Nc2ccc(Cc3ccccc3)cc2)cc1		0.14		0.22
GSK2124696A	0.284322	3.65954	1.74741	0.270536	1.39559	0.476249	-0.543038	0.885386	3.48518	Clc1ccc(cc1)-c1ccc2CC(Cc2c1)NCc1ccc(cc1)-n1cncn1		0.09		0.36
6252	4.2847	3.35886	3.11602	0.250201	2.06142	0.567801	-0.911754	0.997306	3.48582	S(Sc1ccccc1C(=O)N2CC[NH+](C\C=C/c3ccccc3)CC2)c4ccccc4C(=O)N5CC[NH+](C\C=C/c6ccccc6)CC5		0.08		0.39
71	0.591604	3.79029	2.12102	0.595726	1.0054	1.10453	-0.223696	0.663218	3.48679	Clc1ccc(N2C3=C\C(=N/CC)\C(Nc4ccc(Cl)cc4)=CC3=Nc3c2cccc3)cc1		0.11		0.42
GSK272286A	2.08758	2.1873	2.43393	0.665685	1.12371	0.411975	-0.855528	0.668425	3.4884	COc1cc(NC(=O)c2sc(cc2\N=C2\CCCCN2C)-c2ccc(Cl)cc2)ccc1OCCN1CCCC1		0.09		0.53
1192	-0.029039	3.11691	1.94074	-0.569245	1.20537	-0.240973	-1.07455	1.40867	3.49193	S1CC[NH+](CC1)Cc1ccc([N+](Cc2ccc(cc2)-c2ccccc2)(C)C)cc1		0.13		0.41
6199	2.17927	2.79331	1.20267	0.59296	1.4217	0.028921	-0.088005	0.7809	3.50031	S1C(C(NC(=O)Cc2ccccc2)C3=O)N3C(C(OC(c4ccccc4)c5ccccc5)=O)=C(CO)C1		0.16		0.45
5799	0.193905	2.73021	1.80778	-0.097106	1.02178	-0.558087	-0.84514	1.31599	3.50044	O(CC[NH+]1CCCCC1)c2ccc(C(c3ccc(OC)cc3)c4cccnc4)cc2		0.16		0.49
3652	2.585	3.01874	1.92136	1.05716	0.654871	1.18567	-0.223946	0.522395	3.50114	Clc1cccc(Cl)c1Nc1ccccc1CC(=O)N1CCN(CC1)c1cc2N(C=C(C(=O)[O-])C(=O)c2cc1F)C1CC1		0.1		0.53
3651	2.39139	2.99793	1.79445	1.19298	0.760853	0.967459	-0.270565	0.509651	3.50156	Clc1cccc(Cl)c1Nc1ccccc1CC(=O)N1CCN(CC1)c1cc2N(C=C(C(=O)[O-])C(=O)c2cc1F)CC		0.1		0.55
GSK2149528A	0.535968	3.61846	1.2301	0.631136	1.47719	0.107077	-0.334425	1.0529	3.50408	Cc1nc2sccn2c1C(=O)c1ccc(NC(=O)COc2ccc(C)cc2C)cc1		0.1		0.53
3286	2.98069	2.63756	2.06793	0.514341	1.39166	0.301909	0.199292	0.625137	3.50549	O1c2nc([N+](=O)[O-])cn2CC1(COc1ccc(N2CC[NH+](CC2)C\C=C\c2ccc(Oc3ccccc3)cc2)cc1)C		0.1		0.45
101	1.78728	3.43379	1.95492	0.755534	0.71105	1.70725	-0.675522	0.570617	3.50758	Clc1cc(N2C3=C\C(=N/C4CC[NH2+]CC4)\C(Nc4cc(Cl)c(Cl)cc4)=CC3=Nc3c2cccc3)ccc1Cl		0.1		0.4
4362	-0.100707	3.53006	1.47443	0.608379	0.356624	-0.082269	-1.31011	1.12085	3.51001	S1c(ccc(C(F)(F)F)c2)c2N(CCC[NH2+]Cc3ccccc3)c(cccc4)c14		0.16		0.4
4787	0.307487	4.79873	1.02294	0.756495	1.9126	-0.189101	-1.31008	1.64572	3.51015	n1c(Nc2ccccc2)nc(Nc3ccccc3)nc1Nc4ccccc4		0.12		0.21
98	0.700173	3.84154	2.20242	0.902927	0.698383	1.26795	-0.303797	0.58303	3.51181	Clc1ccc(N2C3=C\C(=N/CC)\C(Nc4ccc(Cl)cc4)=CC3=Nc3cc(Cl)ccc23)cc1		0.1		0.42
3934	1.73816	3.12641	1.09432	0.559594	0.660378	-0.70241	0.314214	0.41562	3.5167	O(CC([O-])=O)c1cc(C)c(C(CC(c2ccc(O)cc2)N3C(=O)COc4ccccc4)=N3)cc1OC		0.15		0.46
552	0.368666	3.41357	1.64019	-0.019818	1.1135	-0.641185	-1.14166	0.441712	3.51837	O(c1cc(ccc1)C(=O)Nc1cccc(C)c1O)c1ccc(cc1)C(CC)(C)C		0.12		0.48
2879	0.725757	2.98667	1.96348	0.217996	1.20827	0.90031	-0.612306	0.919338	3.52095	Clc1ccc(cc1)-c1n(c(C)c(c1)C[NH+]1CCN(CC1)c1ncccc1)-c1ccc(Cl)cc1		0.12		0.42
1209	0.561678	3.58679	2.06243	0.009285	1.50714	0.783176	-0.14107	0.757641	3.52095	N1=C2C=C(Nc3ccccc3)/C(=N/C(C)C)/C=C2N(c2c1cccc2)c1ccccc1		0.13		0.35
94	0.485043	3.708	2.04425	0.267394	1.32449	0.900277	-0.171893	0.734546	3.52318	Clc1cc2N=C3C=C(Nc4ccccc4)/C(=N/CC)/C=C3N(c2cc1)c1ccccc1		0.12		0.42
4498	0.909652	3.59354	1.25219	1.54766	-0.068607	0.751622	-0.512073	1.04766	3.52499	s1c(cccc2)c2nc1n3ncc(C(OCC)=O)c3c4c(F)c(F)c(N5CCOCC5)c(F)c4F		0.11		0.43
1763	-0.02087	3.3358	1.38896	-0.400778	0.83967	-0.607969	-0.893828	1.16531	3.52994	O(c1ccc(cc1)Cc1cc2c(CC[NH2+]C2)c(OC)c1OC)c1ccccc1		0.15		0.47
SB-253290-A	0.069242	3.55405	1.56195	0.109608	0.967	0.389032	-0.933988	0.926547	3.53122	Cl.COc1cc(c(Cl)cc1C(=O)Nc1cccc2CN(C)CCc12)-c1ccccc1		0.14		0.65
5298	-0.16453	4.09644	1.20161	-0.555892	0.436927	0.129218	-0.364634	1.27371	3.53285	O1c(cc2c(ccc3c2[n+](C)cc(c(OC)c(OC)c(OC)c4)c34)c5)c5OC1		0.11		0.48
5297	-0.16453	4.09644	1.20161	-0.555892	0.436927	0.129218	-0.364634	1.27371	3.53285	O1c(cc(OC)c(c(ccc2c3cc(OC)c(OC)c2)c3[n+](C)c4)c45)c5OC1		0.12		0.48
5296	-0.16453	4.09644	1.20161	-0.555892	0.436927	0.129218	-0.364634	1.27371	3.53285	O1c(cc2c(ccc3c2[n+](C)cc(c(OC)c(OC)cc4OC)c34)c5)c5OC1		0.14		0.48
1860	0.294101	3.49559	1.18165	0.809835	1.14384	-0.805608	-0.601488	1.10748	3.53318	S(Nc1ccc(OC)cc1)#CN\N=C\c1cc(OC)c(Oc2ccccc2)cc1		0.13		0.28
1859	0.294101	3.49559	1.18165	0.809835	1.14384	-0.805608	-0.601488	1.10748	3.53318	S(Nc1ccccc1OC)#CN\N=C\c1cc(OC)c(Oc2ccccc2)cc1		0.13		0.28
2896	0.797003	2.96565	1.79821	0.493831	0.927205	0.977273	-0.678451	0.888551	3.54003	Clc1ccc(cc1)-c1n(c(C)c(c1)C[NH+]1CCN(CC1)c1ncccc1)-c1ccc(F)cc1F		0.11		0.42
1858	0.063921	3.59053	1.36309	0.593035	1.25364	-0.645966	-0.741953	1.08619	3.54412	S(Nc1ccc(cc1)C)#CN\N=C\c1cc(OC)c(Oc2ccccc2)cc1		0.13		0.28
1432	2.49982	3.0968	2.63628	0.52326	0.684521	1.77654	-0.942991	0.428793	3.54532	Clc1cc(Cl)ccc1N1C2=C\C(=N/C3CC([NH2+]C(C3)(C)C)(C)C)\C(Nc3ccc(Cl)cc3Cl)=CC2=Nc2c1cccc2		0.13		0.47
1430	2.49982	3.0968	2.63628	0.52326	0.684521	1.77654	-0.942991	0.428793	3.54532	Clc1cc(N2C3=C\C(=N\C4CC([NH2+]C(C4)(C)C)(C)C)\C(Nc4cc(Cl)cc(Cl)c4)=CC3=Nc3c2cccc3)cc(Cl)c1		0.1		0.47
GI247341A	1.84024	2.31571	1.17052	1.51361	-0.106621	-0.061701	-0.83946	1.51256	3.55401	OC(=O)C(F)(F)F.OC(=O)C(F)(F)F.NC(=N)c1ccc(CCN2CCC(CC2)c2nc(COCC(F)(F)F)c(o2)-c2ccc(F)cc2)cc1		0.12		0.45
GSK1633249A	-0.106959	3.53978	1.71974	0.161734	1.16276	0.150177	-1.00795	1.03388	3.55759	Clc1ccc(cc1)-c1cccc(c1)C(=O)NC1CCN(Cc2ccccc2)C1		0.12		0.44
2161	-0.560798	3.8059	2.106	0.247133	0.721799	-0.065609	-0.911432	1.14862	3.55933	Ic1ccc(cc1)/C(=C\C[NH+](C)C)/c1ccc(cc1)-c1ccc(Br)cc1		0.14		0.37
4561	1.3032	3.35843	0.978715	0.374727	0.688861	-0.375188	0.288822	0.417413	3.56097	O(CC([O-])=O)c1cc(C)c(C(CC(c2ccc(O)cc2)N3C(=O)c4ccccc4)=N3)cc1OC		0.15		0.46
GSK1066536A	0.151901	2.86724	1.80607	0.369564	1.33873	-0.389844	-1.00408	1.28306	3.56823	OC(=O)C(F)(F)F.OC(=O)C(F)(F)F.Cc1cc(Oc2cccc(CN3CCCC3)c2)nc(NCCc2ccccc2)n1		0.2		0.51
GSK147297A	0.943239	3.99128	1.10427	0.941471	1.37531	1.30819	-0.937554	1.33963	3.57334	Fc1ccc(NC(=O)c2cnc(N3CCN(CC3)c3ncccn3)c3ccccc23)cc1Cl		0.11		0.45
GSK662563A	0.146279	3.46816	1.3069	0.605378	1.05438	-0.682547	-0.597988	0.939114	3.57383	OC(=O)C(F)(F)F.CC(C)NCc1ccc(cc1)-c1ccc(NS(=O)(=O)c2ccc(F)cc2)cc1		0.12		0.32
828	1.72015	3.56086	2.00274	1.77592	-0.702032	1.4828	-0.271581	1.10246	3.58048	FC(F)(F)c1ccc(N2C3=C\C(=N/CC)\C(Nc4ccc(cc4)C(F)(F)F)=CC3=Nc3c2cccc3)cc1		0.13		0.41
3489	-0.399194	4.75957	1.31177	0.034758	1.51779	-0.305047	-1.04812	1.70204	3.58322	[nH]1cc(nc1)-c1cc(NCc2ccc(cc2)-c2ccccc2)ccc1		0.15		0.25
5489	0.001105	3.63523	1.56688	0.540127	1.10343	-0.263683	-0.176231	0.920329	3.59127	Brc1ccc(c2ccc(\C(=C\C[NH+](C)C)\c3ccc([N+](=O)[O-])cc3)cc2)cc1		0.14		0.39
4775	-0.277988	4.61197	1.17101	0.274154	1.20181	0.121902	-0.788267	1.37904	3.5935	Clc1cc([nH+]ccc2N\N=C\c3c(cccc4)c4ccc3OC)c2cc1		0.16		0.42
4286	-0.277988	4.61197	1.17101	0.274154	1.20181	0.121902	-0.788267	1.37904	3.5935	Clc1cc([nH+]ccc2N\N=C\c3c(cccc4)c4c(OC)cc3)c2cc1		0.13		0.37
647	-0.277988	4.61197	1.17101	0.274154	1.20181	0.121902	-0.788267	1.37904	3.5935	Clc1cc2[nH+]ccc(N\N=C\c3c4c(cccc4)c(OC)cc3)c2cc1		0.13		0.37
646	-0.277988	4.61197	1.17101	0.274154	1.20181	0.121902	-0.788267	1.37904	3.5935	Clc1cc2[nH+]ccc(N\N=C\c3c4c(ccc3OC)cccc4)c2cc1		0.16		0.42
GSK2148633A	0.099332	3.11169	1.51561	0.745485	0.062245	0.055799	-1.02527	1.01179	3.59367	OC(=O)C(F)(F)F.OC(=O)C(F)(F)F.COc1cccc(c1)-c1cc(OC[C@@H]2CCCN2)cnc1-c1cccc(c1)C(F)(F)F		0.17		0.49
5642	-0.220045	3.3796	1.64952	-0.3652	1.23957	-0.383084	-1.13101	1.32931	3.6039	S1CC[NH+](Cc2cc(NCc3ccc(c4ccccc4)cc3)ccc2)CC1		0.14		0.32
5641	-0.220045	3.3796	1.64952	-0.3652	1.23957	-0.383084	-1.13101	1.32931	3.6039	S1CC[NH+](Cc2ccccc2NCc3ccc(c4ccccc4)cc3)CC1		0.11		0.35
1190	-0.220045	3.3796	1.64952	-0.3652	1.23957	-0.383084	-1.13101	1.32931	3.6039	S1CC[NH+](CC1)Cc1ccc(NCc2ccc(cc2)-c2ccccc2)cc1		0.11		0.32
GSK2059310A	1.37226	3.32959	0.843598	0.926991	2.05978	-0.322812	-0.552135	1.32999	3.60418	Cc1n[nH]c(C)c1S(=O)(=O)NCc1nc(NCCCc2ccccc2)c2ccccc2n1		0.2		0.37
2918	0.693849	2.9382	1.64707	0.281311	1.13996	0.849696	-0.569234	0.964108	3.60702	Fc1cc(F)ccc1-n1c(cc(C[NH+]2CCN(CC2)c2ncccc2)c1C)-c1ccccc1		0.12		0.42
2917	0.693849	2.9382	1.64707	0.281311	1.13996	0.849696	-0.569234	0.964108	3.60702	Fc1cc(F)ccc1-n1c(-c2ccccc2)c(cc1C)C[NH+]1CCN(CC1)c1ncccc1		0.14		0.4
GW357070A	0.937895	2.87737	1.20491	0.545999	1.53614	0.071195	-0.372731	1.13318	3.60708	Cl.Cl.C(Oc1ccc(cc1)C1=NCCN1)c1cccc(COc2ccc(cc2)C2=NCCN2)n1		0.14		0.4
SB-747683	-0.139025	3.383	1.84254	0.42421	1.30583	-0.942103	-0.91474	1.05308	3.61051	CCCCNC(=O)c1cccc(c1)-c1ccc(OCc2ccccc2)cc1		0.16		0.48
3654	3.1719	2.75344	2.15783	1.05641	0.576373	1.06075	-0.292432	0.452437	3.61392	Clc1cccc(Cl)c1Nc1ccccc1CC(=O)N1CCN(CC1C)c1c(OC)c2N(C=C(C(=O)[O-])C(=O)c2cc1F)C1CC1		0.12		0.59
GSK217635A	1.79402	2.55537	1.92123	-0.050741	1.69982	1.00573	-0.495722	0.984033	3.61853	OC(=O)C(F)(F)F.COc1ccccc1N1CCN(CC1)c1cccc2n(C3CCNCC3)c(\C=C\c3ccncc3)nc12		0.16		0.48
1216	1.20205	3.49012	1.16141	0.599163	1.45549	0.932993	-0.527217	0.743018	3.61988	Clc1ccc(N2C3=C\C(=N/CC[NH3+])\C(Nc4ccc(Cl)cc4)=CC3=Nc3c2cccc3)cc1		0.11		0.43
GW869933B	0.59536	3.00193	1.86753	0.81788	0.822327	0.677112	-0.682771	0.670579	3.62067	OC(=O)\C=C/C(O)=O.Clc1ccc(cc1)-c1cc2ncn(-c3ccc(OCCN4CCCC4)c(Cl)c3)c(=O)c2s1		0.11		0.51
GSK1826011A	0.540439	2.93739	1.33286	0.842103	1.1778	-0.605601	-0.464606	1.0249	3.62147	Fc1cccc(c1)-c1ccc(Nc2cccc(c2)S(=O)(=O)CCNCC2CC2)nc1		0.1		0.38
5086	0.828982	2.45112	2.04828	-0.035881	1.58713	0.284772	-1.08495	1.05263	3.62424	n1cc(N=Nc2c(CCCC3)c3c(NCCC[NH+]4CCCCC4)cc2)cc(cccc5)c15		0.13		0.35
868	0.169003	3.47555	1.34669	0.38917	1.5486	-0.217586	-0.56052	1.08118	3.62476	Clc1ccc(cc1)C([NH2+]Cc1ccc(cc1)-c1ccccc1)Cn1ccnc1		0.15		0.37
4123	0.571489	2.49166	2.35101	0.00882	1.46307	-0.053394	-1.23006	0.90231	3.62634	[nH+]1c(ccc(C2CCCCC2)c3)c3c(N\N=C\c4ccc(N(CC)CC)cc4)cc1C		0.1		0.37
655	0.571489	2.49166	2.35101	0.00882	1.46307	-0.053394	-1.23006	0.90231	3.62634	[nH+]1c2c(cc(cc2)C2CCCCC2)c(N\N=C\c2ccc(N(CC)CC)cc2)cc1C		0.1		0.37
GSK714667A	0.562682	2.53582	2.03932	0.359443	1.46183	-0.109099	-1.00493	0.979833	3.62785	OC(=O)C(F)(F)F.OC(=O)C(F)(F)F.CCCc1ccc(NC(=O)c2ccc(CN3CCN(Cc4ccsc4)CC3)cc2)cc1		0.1		0.43
2166	-0.641701	3.79744	2.10493	0.220501	0.745285	-0.136798	-0.945771	1.12659	3.63129	Brc1ccc(cc1)-c1ccc(cc1)\C(=C/C[NH+](C)C)\c1ccc(Br)cc1		0.15		0.38
2159	-0.641701	3.79744	2.10493	0.220501	0.745285	-0.136798	-0.945771	1.12659	3.63129	Brc1ccc(cc1)-c1ccc(cc1)\C(=C\C[NH+](C)C)\c1ccc(Br)cc1		0.15		0.38
5826	0.01602	2.79639	1.63221	-0.058994	1.07429	-0.633015	-0.790272	1.37834	3.6331	O(CC[NH+]1CCCC1)c2ccc(C(c3ccc(OC)cc3)c4cccnc4)cc2		0.16		0.49
3379	-0.076832	3.13129	1.495	-0.434303	1.2889	-0.561951	-1.06157	1.47369	3.63791	O(Cc1ccccc1)c1ccc(cc1)C[NH+]1CC[NH+](CC1)Cc1ccccc1		0.12		0.41
GSK1480644A	1.26692	3.19408	1.44998	0.057761	1.57584	0.917532	-0.484881	0.628888	3.64076	COc1cc2CCN(C(c3ccccc3)c2cc1OC)C(=O)c1nn(C)c(=O)c2ccccc12		0.17		0.57
724	2.1712	2.93893	1.44192	1.02855	1.36894	0.600945	-0.709591	0.382908	3.64211	Clc1cc(Cl)ccc1C1C(C(=O)Nc2ccccc2OC)=C(NC(C)=C1C(=O)Nc1ccccc1OC)C		0.12		0.45
4590	0.558379	2.8005	2.12013	-0.29133	0.771726	0.855793	-0.927253	0.696466	3.64312	Clc1cc(NC(=O)c2nc(cccc3)c3c(C(C4)(C5)CC(CC4C6)CC56)c2)ccc1OC		0.15		0.55
GSK1829676A	0.148004	4.10533	1.07686	1.2679	0.696471	0.484128	-0.869798	1.1732	3.64663	FC(F)(F)c1nc2ccccn2c1C(=O)NCc1ccc(Oc2ccccc2)cc1		0.14		0.57
4460	-0.235295	3.53408	1.98269	-0.86375	0.956834	0.436551	-1.04521	1.18031	3.6495	S1c(ccc(c2ccccc2)c3)c3N(CC4CCC[NH+](C)C4)c(cccc5)c15		0.13		0.41
4164	-0.235295	3.53408	1.98269	-0.86375	0.956834	0.436551	-1.04521	1.18031	3.6495	S1c(cc(c2ccccc2)cc3)c3N(CC4CCC[NH+](C)C4)c(cccc5)c15		0.13		0.41
GSK1452498A	0.778829	3.60209	1.32534	0.274881	1.7061	0.923356	-0.602415	0.918962	3.65017	O=C(Nc1cccc(c1)C(=O)N1CCCCC1c1nc2ccccc2s1)c1cccs1		0.11		0.41
3653	2.65938	2.96446	1.91505	1.45539	0.427948	1.14509	-0.398838	0.421101	3.65303	Clc1cccc(Cl)c1Nc1ccccc1CC(=O)N1CCN(CC1C)c1c(F)c2N(C=C(C(=O)[O-])C(=O)c2cc1F)CC		0.09		0.58
738	2.27596	2.72878	1.94783	0.220488	1.87045	0.563357	-0.857574	0.339896	3.65305	O(C)c1ccc(cc1)C1C(C(=O)Nc2cc(ccc2C)C)=C(NC(C)=C1C(=O)Nc1cc(ccc1C)C)C		0.09		0.43
5896	2.48633	3.99233	0.036192	0.628686	1.82897	-0.435	-0.808183	1.10858	3.65669	S(=O)(=O)(c1ccc(COc2cc(Cc3cnc(N)nc3N)ccc2OC)cc1)c4ccc(N)cc4		0.15		0.37
3339	0.502068	2.56939	1.41808	-0.328687	1.26282	-0.877151	-1.17232	1.30395	3.65738	O(C)c1ccc2c(cccc2)c1COc1ccc(cc1)C[NH2+]CC[NH+]1CCCCC1		0.17		0.48
3117	0.230005	3.20795	1.74088	-0.355239	1.05756	0.575529	-0.443918	0.853229	3.65857	S1CC[NH+](CC1)Cc1cc(n(c1C)-c1c2c(ccc1)cccc2)-c1ccccc1F		0.17		0.44
GSK2197582A	0.468437	2.7135	1.29088	0.257437	1.38744	-0.435362	-0.978076	1.28256	3.65897	OC(=O)C(F)(F)F.COc1ccc(CCNc2nccc(n2)-c2cccc(OC3CCNCC3)c2)cc1		0.19		0.46
727	1.86955	2.92323	1.87448	0.160446	1.92218	0.719619	-0.877288	0.371115	3.66452	O=C(Nc1ccc(cc1C)C)C=1C(C(C(=O)Nc2ccc(cc2C)C)=C(NC=1C)C)c1ccccc1		0.12		0.35
GSK1484742A	0.140377	2.81606	1.55746	0.307971	1.39567	-0.359807	-0.906929	1.40138	3.66463	OC=O.CN(Cc1ccccc1)c1ncc(cn1)-c1ccc(CNCC2CCCO2)cc1		0.15		0.4
2237	0.296535	4.18666	0.602627	0.24707	1.64421	-0.024643	-0.663127	1.48819	3.66581	O(C)c1c2[nH+]c(cc(NNC(=O)c3ccncc3)c2ccc1)-c1ccccc1		0.18		0.38
2236	0.296535	4.18666	0.602627	0.24707	1.64421	-0.024643	-0.663127	1.48819	3.66581	O(C)c1cc2c([nH+]c(cc2NNC(=O)c2ccncc2)-c2ccccc2)cc1		0.16		0.38
733	1.76544	3.13216	1.36859	0.973874	1.42222	0.749128	-0.72913	0.415111	3.66634	Clc1ccccc1NC(=O)C=1C(C(C(=O)Nc2ccccc2Cl)=C(NC=1C)C)c1ccc(OC)cc1		0.1		0.47
GSK1846201A	0.219323	3.31787	1.23122	0.611846	1.39133	-0.828615	-0.903703	1.0473	3.66753	COc1ccc(CCC(=O)Nc2ccccc2Nc2ccc(OC)cc2)cc1		0.14		0.5
5423	0.511691	2.91918	1.42094	0.630149	0.659387	0.921935	-1.18905	1.2188	3.66799	S1c(ccc(C(F)(F)F)c2)c2N(CCC[NH+]3CCN(c4ncccn4)CC3)c(cccc5)c15		0.12		0.38
5269	0.019856	4.16918	0.995331	-0.722953	0.170187	0.537913	-0.182181	1.20514	3.66925	O1c(cc(OC)c(c(cc(OC)c(cc2c(OCO2)c3)c34)c4[n+](C)c5)c56)c6OC1		0.11		0.46
730	2.57443	2.78288	1.50902	1.09921	1.304	0.500897	-0.663709	0.362993	3.67392	Clc1ccc(NC(=O)C=2C(C(C(=O)Nc3ccc(Cl)cc3)=C(NC=2C)C)c2cc(OC)c(OC)c(OC)c2)cc1		0.09		0.44
GW874674A	0.572821	2.95196	1.6829	0.787165	0.848518	0.641017	-0.651982	0.722406	3.67678	Cl.F[C@@H]1CCN(CCOc2ccc(cc2)-n2cnc3cc(sc3c2=O)-c2ccc(Cl)cc2)C1		0.11		0.53
3378	-0.108966	3.17481	1.46246	-0.571495	1.25737	-0.36998	-1.07583	1.43148	3.67878	O(C)c1ccccc1C[NH+]1CC[NH+](CC1)C(c1ccccc1)c1ccccc1		0.19		0.5
5686	-0.225156	3.33156	1.45929	-0.413667	1.22934	-0.44909	-1.06499	1.36743	3.68167	O1CC[NH+](Cc2ccccc2NCc3ccc(c4ccccc4)cc3)CC1		0.1		0.39
5032	-0.225156	3.33156	1.45929	-0.413667	1.22934	-0.44909	-1.06499	1.36743	3.68167	O1CC[NH+](Cc2cc(NCc3ccc(c4ccccc4)cc3)ccc2)CC1		0.14		0.36
4429	-0.225156	3.33156	1.45929	-0.413667	1.22934	-0.44909	-1.06499	1.36743	3.68167	O1CC[NH+](Cc2ccc(NCc3ccc(c4ccccc4)cc3)cc2)CC1		0.11		0.36
723	2.06828	2.90982	1.28981	0.815841	1.58136	0.47347	-0.600365	0.456888	3.68199	Clc1ccccc1C1C(C(=O)Nc2ccccc2OC)=C(NC(C)=C1C(=O)Nc1ccccc1OC)C		0.11		0.45
GSK1447646A	0.777636	3.58766	1.25816	0.257879	1.72193	0.932103	-0.575803	0.951485	3.68292	O=C(Nc1cccc(c1)C(=O)N1CCCC(C1)c1nc2ccccc2s1)c1cccs1		0.1		0.39
4054	0.973581	2.9943	1.00389	0.180788	0.897856	-0.072653	-0.095246	0.575978	3.68292	O(C)c1c(C2N(C(=O)c3ccncc3)N=C(c4cc(C)c(O)cc4)C2)ccc(OC)c1OC		0.12		0.5
1446	-0.50119	3.60062	1.66527	-0.252788	1.00198	-0.270054	-0.974794	1.26182	3.68837	O1CCN(CC1)c1ccc(NCc2ccc(cc2)-c2ccccc2)cc1		0.11		0.36
1445	-0.50119	3.60062	1.66527	-0.252788	1.00198	-0.270054	-0.974794	1.26182	3.68837	O1CCN(CC1)c1cc(NCc2ccc(cc2)-c2ccccc2)ccc1		0.13		0.36
GSK472569A	-0.035235	3.50089	1.658	0.212184	1.74055	-0.399042	-0.436402	1.1026	3.69082	OC=O.C(Cn1ccnc1-c1ccccc1)NCc1ccc(cc1)-c1ccccc1		0.13		0.41
869	0.150562	3.43774	1.22309	0.37334	1.5611	-0.260639	-0.553345	1.10432	3.69563	Fc1ccc(cc1)C([NH2+]Cc1ccc(cc1)-c1ccccc1)Cn1ccnc1		0.15		0.37
92	0.379097	3.93092	1.91962	0.504393	1.00493	1.28571	-0.15977	0.676691	3.69569	Clc1ccc(N2C3=C\C(=N\C)\C(Nc4ccc(Cl)cc4)=CC3=Nc3c2cccc3)cc1		0.1		0.38
2160	-0.700141	3.80196	2.00278	0.277235	0.685281	-0.162499	-0.936719	1.12403	3.69572	Brc1ccc(cc1)-c1ccc(cc1)\C(=C\C[NH+](C)C)\c1ccc(Cl)cc1		0.14		0.38
GSK362325A	0.511813	3.36721	0.90263	0.680193	1.03769	-1.01127	-0.220346	0.91244	3.69717	COc1ccc(OC)c(c1)S(=O)(=O)Nc1ccc(Nc2ccccc2)cc1OC		0.15		0.32
3032	0.735624	3.83864	1.99454	1.08878	1.08476	1.04106	0.056235	0.472194	3.69741	Clc1cc(Cl)ccc1-n1ncc(C(n2ccnc2)c2ccccc2)c1-c1ccc(Cl)cc1		0.15		0.3
3030	0.735624	3.83864	1.99454	1.08878	1.08476	1.04106	0.056235	0.472194	3.69741	Clc1ccccc1-c1n(ncc1C(n1ccnc1)c1ccccc1)-c1ccc(Cl)cc1Cl		0.15		0.3
1233	0.071515	3.05666	1.6554	0.569204	1.41077	-0.753825	-0.868661	1.05645	3.69987	S=C(Nc1ccc(cc1)-c1ncccc1)Nc1ccc(OCCCCC)cc1		0.15		0.39
1234	0.038955	3.09293	1.58357	0.416742	1.38709	-0.548658	-0.868177	1.03194	3.70411	S=C(Nc1ccc(cc1)-c1ncccc1)Nc1ccc(OCCC(C)C)cc1		0.16		0.43
3367	-0.001222	2.94792	1.62685	0.064476	1.44703	-1.26988	-1.12826	1.55615	3.70487	O(Cc1ccccc1)c1ccc(cc1)C[NH+](Cc1ccccc1)CC[NH+](C)C		0.14		0.47
GSK1452496A	0.789971	3.58719	1.08452	0.328709	1.59718	0.885703	-0.514239	0.936793	3.70711	O=C(Nc1ccc(cc1)C(=O)N1CCCCC1c1nc2ccccc2s1)c1ccco1		0.1		0.42
2884	0.785856	2.95725	1.61044	0.443041	1.31348	1.05289	-0.54026	0.989638	3.7074	Clc1ccc(cc1)-c1n(c(C)c(c1)C[NH+]1CCN(CC1)c1ncccn1)-c1ccc(Cl)cc1		0.09		0.42
GSK222392A	0.822072	2.97393	1.65929	0.162878	0.825769	1.10696	-0.492838	0.636205	3.70868	Cl.Cl.Clc1ccc(cc1)-c1cc2ncn(-c3ccc4O[C@@H](CN5CCCC5)COc4c3)c(=O)c2s1		0.09		0.51
3031	0.627384	3.78734	1.91245	0.78153	1.39194	0.877544	0.135852	0.552235	3.70932	Clc1ccc(cc1)-c1n(ncc1C(n1ccnc1)c1ccccc1)-c1ccc(Cl)cc1		0.14		0.3
1324	1.1267	3.36266	0.762026	0.842952	1.13653	0.283051	-0.219457	0.710889	3.70991	S1CC(=O)N(NC(=O)c2ccc(NC(=O)c3ccc(OC)cc3)cc2)C1c1ccc(F)cc1		0.07		0.44
5332	-0.393929	4.21739	1.27854	-0.696723	0.459171	0.343962	-0.463974	1.26838	3.71038	O1c(cc2c(ccc3c2[n+](C)c(C)c(cc(OC)c(OC)c4)c34)c5)c5OC1		0.12		0.48
6306	3.33759	4.49036	1.01919	1.82041	1.56915	-0.154634	0.733553	1.21207	3.7104	S(Sc1ccccc1C(=O)Nc2cc([N+](=O)[O-])ccc2)c3ccccc3C(=O)Nc4cc([N+](=O)[O-])ccc4		0.09		0.23
5610	0.06805	3.39415	1.24824	-0.174146	1.46624	0.075818	-0.941186	1.13048	3.71877	S1CC[NH+](Cc2ccc(NC(=O)c3ccc(c4ccccc4)cc3)cc2)CC1		0.1		0.38
5609	0.06805	3.39415	1.24824	-0.174146	1.46624	0.075818	-0.941186	1.13048	3.71877	S1CC[NH+](Cc2cc(NC(=O)c3ccc(c4ccccc4)cc3)ccc2)CC1		0.14		0.38
5608	0.06805	3.39415	1.24824	-0.174146	1.46624	0.075818	-0.941186	1.13048	3.71877	S1CC[NH+](Cc2ccccc2NC(=O)c3ccc(c4ccccc4)cc3)CC1		0.09		0.41
1803	2.37095	2.70453	1.43884	0.598173	1.85064	0.240227	-0.555322	0.477322	3.71966	S(C)c1ccc(cc1)C1C(C(=O)Nc2ccccc2OC)=C(NC(C)=C1C(=O)Nc1ccccc1OC)C		0.12		0.39
1241	0.07098	3.0412	1.5845	0.551125	1.42765	-0.744357	-0.840442	1.09099	3.72218	S=C(Nc1ccc(cc1)Cc1ccncc1)Nc1ccc(OCCCC)cc1		0.12		0.4
1238	0.07098	3.0412	1.5845	0.551125	1.42765	-0.744357	-0.840442	1.09099	3.72218	S=C(Nc1ccc(cc1)-c1cccnc1)Nc1ccc(OCCCCC)cc1		0.12		0.39
4223	0.602537	3.69536	0.8232	1.11727	0.74429	-0.444102	-0.678222	0.512157	3.7236	Clc1cccc(Cl)c1Nc2ccccc2CC(=O)N\N=C\c3cc(OC)c(O)cc3		0.13		0.48
939	0.602537	3.69536	0.8232	1.11727	0.74429	-0.444102	-0.678222	0.512157	3.7236	Clc1cccc(Cl)c1Nc1ccccc1CC(=O)N\N=C\c1cc(OC)c(O)cc1		0.13		0.48
5307	1.35974	2.78726	1.58696	1.22581	1.31196	0.742933	-0.348641	0.84466	3.72389	Clc1cc(Cl)ccc1\C=N\N(C(=O)c2ccncc2)CC(=O)N3CCN(c4ccccc4OC)CC3		0.13		0.55
1857	-0.11585	3.68807	1.17746	0.667433	1.3013	-0.704548	-0.657114	1.16749	3.72416	S(Nc1ccccc1)#CN\N=C\c1cc(OC)c(Oc2ccccc2)cc1		0.14		0.27
3222	0.830312	2.91455	1.14074	0.757646	2.24047	-0.459215	-0.867746	2.12539	3.72883	[NH+](Cc1ncccc1)(Cc1ncccc1)CC[NH+](Cc1ncccc1)Cc1ncccc1		0.14		0.36
911	-0.45725	5.20716	1.52769	-0.490093	0.85705	-0.281466	-0.336284	0.856582	3.72902	Oc1cc(ccc1)C(=O)\C=C\c1c2c(c3c(c1)cccc3)cccc2		0.15		0.24
5821	0.061302	2.65437	1.73755	0.308939	1.20078	-1.15694	-0.871863	1.41616	3.72957	O(CC[NH+](CC)CC)c1ccc(C(c2ccc(OC)cc2)c3cccnc3)cc1		0.18		0.55
4663	0.454624	2.7748	1.96991	-0.50364	0.984784	0.72813	-0.817737	0.773723	3.73038	O(C)c1ccc(NC(=O)c2nc(cccc3)c3c(C(C4)(C5)CC(CC4C6)CC56)c2)cc1		0.15		0.48
GSK1220653A	-0.032644	4.45257	0.898861	0.663478	1.52589	0.145068	-0.469282	1.4482	3.73059	O=C(Nc1nc(cs1)-c1ccccn1)c1cccc(Oc2ccccc2)c1		0.13		0.36
GSK1565002A	-0.032644	4.45257	0.898861	0.663478	1.52589	0.145068	-0.469282	1.4482	3.73059	O=C(Nc1nc(cs1)-c1ccccn1)c1ccc(Oc2ccccc2)cc1		0.11		0.36
1442	-0.23967	3.37637	1.52896	-0.429059	1.38539	-0.086801	-1.22209	1.37202	3.73209	[NH+]1(CCN(CC1)c1ccc(NCc2ccc(cc2)-c2ccccc2)cc1)C		0.12		0.39
1441	-0.23967	3.37637	1.52896	-0.429059	1.38539	-0.086801	-1.22209	1.37202	3.73209	[NH+]1(CCN(CC1)c1cc(NCc2ccc(cc2)-c2ccccc2)ccc1)C		0.14		0.38
1440	-0.23967	3.37637	1.52896	-0.429059	1.38539	-0.086801	-1.22209	1.37202	3.73209	[NH+]1(CCN(CC1)c1ccccc1NCc1ccc(cc1)-c1ccccc1)C		0.13		0.42
4502	1.93319	3.05507	1.33712	0.923825	1.05312	-0.384878	0.897159	0.538093	3.73414	O(CC([O-])=O)c1cc(C)c(C(CC(Cc2ccccc2)N3C(=O)c4ccc([N+](=O)[O-])cc4)=N3)cc1OC		0.14		0.4
GSK1213678A	0.853973	3.16811	0.731745	0.352413	1.64917	-0.2662	-0.490275	1.06318	3.73731	Cc1nc2ccccc2n1CC(O)COc1ccc(NC(=O)c2ccccc2)cc1		0.15		0.56
5328	1.1333	2.92528	1.69814	1.14055	1.31643	0.956748	-0.426075	0.824131	3.74075	Clc1cc(Cl)ccc1\C=N\N(C(=O)c2ccncc2)CC(=O)N3CCN(c4cc(C)ccc4)CC3		0.1		0.48
5357	0.582536	4.06137	0.694641	0.8304	1.4913	-0.144307	0.098583	1.0832	3.74254	o1c(\C=N\Nc2cc(c3ccccc3)[nH+]c(ccc(OC)c4)c24)ccc1[N+](=O)[O-]		0.15		0.36
3694	1.28063	3.05741	1.13951	1.10382	1.33996	0.617367	-0.21661	0.856874	3.74277	S=C(NCC1OC(=O)N(C1)c1cc(F)c(-n2nnc3c2cccc3)cc1)CCc1ncccc1		0.14		0.48
2894	1.74564	2.65967	1.32337	0.749211	1.099	1.07215	-0.463208	0.817365	3.74281	FC(F)(F)c1cc(N2CC[NH+](CC2)Cc2cc(n(NC(=O)c3ccncc3)c2C)-c2ccccc2)ccc1		0.15		0.44
2893	1.74564	2.65967	1.32337	0.749211	1.099	1.07215	-0.463208	0.817365	3.74281	FC(F)(F)c1cc(N2CC[NH+](CC2)Cc2cc(n(NC(=O)c3ccncc3)c2-c2ccccc2)C)ccc1		0.13		0.42
3524	1.93675	2.57246	0.903038	0.579332	0.96283	0.333439	0.06017	0.850482	3.74361	Fc1cc(N2CC(OC2=O)CNC(=O)CCC(=O)c2cc3c(cc2)cccc3)ccc1[N+]1([O-])CCOCC1		0.11		0.44
3558	5.49706	3.59113	3.18858	-0.936917	0.765102	-1.03057	-2.07254	1.70658	3.74638	O(CC(O)C[NH2+]C1CCCCC1)c1ccc(cc1)C(c1c2c(c3c(c1)cccc3)cccc2)c1ccc(OCC(O)C[NH2+]C2CCCCC2)cc1		0.2		0.4
6495	-0.810612	4.86473	1.56055	0.202152	1.004	-0.021061	-0.899082	1.52394	3.74909	Clc1ccc(NCc2ccc(c3sc(cccc4)c4n3)cc2)cc1		0.12		0.31
2234	0.071635	4.31961	0.712435	0.120344	1.66297	0.177036	-0.779041	1.473	3.75112	O=C(NNc1cc([nH+]c2c1cc(cc2)C)-c1ccccc1)c1ccncc1		0.12		0.28
GSK2168465A	0.195799	2.51568	1.64139	0.794031	0.842075	-0.76138	-0.660985	1.26679	3.75394	OC(=O)C(F)(F)F.Clc1ccc(OCc2noc(CC3CCN(CCOCc4ccccc4)C3)n2)cc1		0.12		0.48
GSK254610A	-0.054027	3.03141	1.76904	0.732856	0.296211	0.522124	-1.00056	0.991296	3.75662	FC(F)(F)c1ccc2c(SCCCN3CCc4ccc(cc4CC3)C#N)ccnc2c1		0.11		0.39
4330	-0.383796	4.55076	1.09254	-0.052826	1.52838	-0.085326	-0.743335	1.46936	3.75726	O(C)c1c(cccc2)c2c(\C=N\Nc3c(cccc4)c4[nH+]cc3)cc1		0.13		0.33
636	-0.383796	4.55076	1.09254	-0.052826	1.52838	-0.085326	-0.743335	1.46936	3.75726	O(C)c1c2c(cccc2)c(cc1)\C=N\Nc1c2c([nH+]cc1)cccc2		0.13		0.33
726	1.55484	3.06419	1.36258	0.399362	2.05237	0.493002	-0.622721	0.545954	3.7639	S(C)c1ccc(cc1)C1C(C(=O)Nc2ccccc2)=C(NC(C)=C1C(=O)Nc1ccccc1)C		0.09		0.33
4466	-0.11387	4.75946	0.908426	0.208059	1.73306	0.180535	-0.859027	1.48472	3.76474	O=C(Nc1ccccc1c2nc[nH]c2)c3ccc(c4ccccc4)cc3		0.09		0.28
2162	-0.410991	3.77744	1.44556	-0.072806	0.852896	-0.462932	-0.938469	0.797318	3.7656	Brc1ccc(cc1)-c1ccc(cc1)\C(=C\C[NH+](C)C)\c1ccc(O)cc1		0.15		0.48
GSK1462954A	1.90981	3.32412	0.92672	1.24316	2.13487	0.031204	-0.495886	0.901281	3.76599	COc1ccccc1NC(=O)CN(Cc1ccco1)C(=O)c1cccc(NC(=O)c2cccs2)c1		0.13		0.48
2163	-0.307421	3.59892	1.31088	-0.032128	1.27705	-0.253944	-1.10467	1.16808	3.76687	Brc1ccc(cc1)-c1ccc(cc1)\C(=C\C[NH+](C)C)\c1ccc(N)cc1		0.15		0.39
4984	0.047463	3.13691	1.24166	-0.495688	1.52348	-0.23251	-1.29319	1.4764	3.76782	N(Cc1ccc(c2ccccc2)cc1)c3cc(C[NH+]4CC[NH+](C)CC4)ccc3		0.15		0.38
4403	0.047463	3.13691	1.24166	-0.495688	1.52348	-0.23251	-1.29319	1.4764	3.76782	N(Cc1ccc(c2ccccc2)cc1)c3ccc(C[NH+]4CC[NH+](C)CC4)cc3		0.12		0.38
4402	0.047463	3.13691	1.24166	-0.495688	1.52348	-0.23251	-1.29319	1.4764	3.76782	N(Cc1ccc(c2ccccc2)cc1)c3ccccc3C[NH+]4CC[NH+](C)CC4		0.12		0.41
GSK581005A	0.804107	3.79205	0.367095	0.335929	1.79971	-0.133469	-0.518349	1.27943	3.76819	OC(=O)C(F)(F)F.CS(=O)(=O)Nc1cccc(c1)-c1cnc2[nH]cc(-c3cccc(CCN)c3)c2c1		0.13		0.37
2550	1.05353	2.05885	2.32739	0.02897	1.19779	0.632626	-0.749152	0.902052	3.7745	O(C(CC)C)C(=O)N1CCN(CC1)c1nc2nc(N3CCCCC3)ccc2cc1-c1ccccc1		0.16		0.51
2549	1.05353	2.05885	2.32739	0.02897	1.19779	0.632626	-0.749152	0.902052	3.7745	O(C(CC)C)C(=O)N1CCN(CC1)c1nc2nc(N3CCCCC3)c(cc2cc1)-c1ccccc1		0.16		0.51
GSK1863941A	0.303654	2.79478	1.31242	0.520277	1.37493	0.041051	-0.798354	1.25015	3.77528	COc1ccc(Nc2nc(CN3CCN(Cc4ccc(cc4)C#N)CC3)cs2)cc1		0.14		0.42
5411	1.0268	2.83973	1.62167	0.812029	1.63437	0.752906	-0.373457	0.892409	3.77656	Clc1cc(\C=N\N(C(=O)c2ccncc2)CC(=O)N3CCN(c4cc(C)ccc4)CC3)ccc1		0.09		0.45
5410	1.0268	2.83973	1.62167	0.812029	1.63437	0.752906	-0.373457	0.892409	3.77656	Clc1ccccc1\C=N\N(C(=O)c2ccncc2)CC(=O)N3CCN(c4cc(C)ccc4)CC3		0.12		0.48
3119	0.513546	2.94938	1.53492	-0.569094	1.44076	0.668186	-0.669347	0.98105	3.77889	Clc1ccccc1-c1n(c(C)c(c1)C[NH+]1CC[NH+](CC1)C)-c1c2c(ccc1)cccc2		0.2		0.48
5375	1.25619	2.75985	1.43631	1.01331	1.52459	0.615471	-0.238853	0.92044	3.77903	Clc1ccc(\C=N\N(C(=O)c2ccncc2)CC(=O)N3CCN(c4ccccc4OC)CC3)cc1		0.13		0.55
5374	1.25619	2.75985	1.43631	1.01331	1.52459	0.615471	-0.238853	0.92044	3.77903	Clc1cc(\C=N\N(C(=O)c2ccncc2)CC(=O)N3CCN(c4ccccc4OC)CC3)ccc1		0.15		0.55
5373	1.25619	2.75985	1.43631	1.01331	1.52459	0.615471	-0.238853	0.92044	3.77903	Clc1ccccc1\C=N\N(C(=O)c2ccncc2)CC(=O)N3CCN(c4ccccc4OC)CC3		0.13		0.55
GSK1722666A	0.598055	3.70182	1.14304	0.323279	1.74388	0.905148	-0.520603	0.987904	3.77983	O=C(Nc1cccc(c1)C(=O)N1CCCC1c1nc2ccccc2s1)c1cccs1		0.1		0.4
3559	5.36254	3.43976	1.91918	-1.09269	1.24769	-0.393842	-1.79018	2.28335	3.78187	O(CC(O)C[NH+]1CC[NH+](CC1)C)c1ccc(cc1)C(c1c2c(c3c(c1)cccc3)cccc2)c1ccc(OCC(O)C[NH+]2CC[NH+](CC2)C)cc1		0.21		0.52
GSK468296A	-0.083955	4.05153	1.00256	0.23297	1.57583	0.302472	-0.636867	1.33328	3.78197	CC(C)c1ccc2oc(nc2c1)-c1ccc(NC(=O)c2cccnc2)cc1		0.13		0.4
4116	-0.097011	3.93652	1.31665	1.41496	0.635276	0.002954	-0.695427	0.893947	3.78431	Clc1cccc(Cl)c1Nc2ccccc2CC(=O)N\N=C\c3ccccc3Cl		0.09		0.36
940	-0.097011	3.93652	1.31665	1.41496	0.635276	0.002954	-0.695427	0.893947	3.78431	Clc1cccc(Cl)c1Nc1ccccc1CC(=O)N\N=C\c1ccccc1Cl		0.09		0.36
3126	1.54637	2.87819	1.38392	1.08733	1.0605	1.10869	-0.169671	0.804209	3.78571	Clc1cc(Cl)ccc1\C=N\N(C(=O)c1ccncc1)CC(=O)N1CCN(CC1)c1c2OCOc2ccc1		0.1		0.47
GSK2170062A	0.080948	2.75082	1.33143	0.232883	0.559471	0.149594	-0.595153	1.14385	3.79342	COc1cc(CN2CCC(Cc3nc(no3)-c3ccc4OCCc4c3)C2)ccc1F		0.13		0.55
4726	1.07339	2.88371	1.18631	0.974916	1.50287	0.020578	0.084657	0.938542	3.79433	S(C(c1ccc(C)cc1)=C2)\C(=N/NC(=O)COc3nccnc3)\N2c4ccc(OCC)cc4		0.09		0.46
2711	1.07339	2.88371	1.18631	0.974916	1.50287	0.020578	0.084657	0.938542	3.79433	S\1C=C(N(/C/1=N/NC(=O)COc1nccnc1)c1ccc(OCC)cc1)c1ccc(cc1)C		0.09		0.46
4306	1.10373	3.04782	1.23386	1.55737	1.02258	0.271096	-0.015846	0.848798	3.79465	Clc1cc(Cl)ccc1C(S\C(=N/NC(=O)COc2nccnc2)\N3c4ccc(OCC)cc4)=C3		0.1		0.48
2709	1.10373	3.04782	1.23386	1.55737	1.02258	0.271096	-0.015846	0.848798	3.79465	Clc1cc(Cl)ccc1C=1N(/C(/SC=1)=N/NC(=O)COc1nccnc1)c1ccc(OCC)cc1		0.09		0.48
721	0.1111	4.24306	0.577916	0.23828	1.73496	-0.02837	-0.696405	1.57986	3.79622	O(C)c1cc(ccc1)C(=[NH2+])Nc1nc(cc2c1cccc2)-c1ncccc1		0.21		0.32
720	0.1111	4.24306	0.577916	0.23828	1.73496	-0.02837	-0.696405	1.57986	3.79622	O(C)c1ccc(cc1)C(=[NH2+])Nc1nc(cc2c1cccc2)-c1ncccc1		0.2		0.32
5911	0.861231	2.55563	2.25435	-0.330443	1.3341	0.865005	-0.924882	0.591885	3.80127	O=C1N(C2CCCCCCC2)CC(C(=O)N(Cc3c(cccc4)c4cc(cccc5)c35)C)C1		0.17		0.5
4449	3.51989	3.6554	-0.093794	0.995248	1.5655	-0.684743	-0.657588	1.82194	3.80245	S(=O)(=O)(c1ccc(NCCOc2cc(Cc3cnc(N)nc3N)ccc2OC)cc1)c4ccc(N)cc4		0.14		0.41
3479	3.7246	3.54171	0.054917	1.06349	1.55519	-0.770297	-0.674476	1.83306	3.80354	S(=O)(=O)(c1ccc(NCCCOc2cc(ccc2OC)Cc2cnc(nc2N)N)cc1)c1ccc(N)cc1		0.14		0.43
1156	0.063178	3.34606	1.05833	-0.222613	1.45598	0.009833	-0.875273	1.16854	3.80372	O1CC[NH+](CC1)Cc1cc(NC(=O)c2ccc(cc2)-c2ccccc2)ccc1		0.13		0.41
3332	2.50421	2.46069	2.20724	1.31043	0.335204	0.841162	-0.192063	0.258867	3.80442	FC(F)(F)Oc1ccc(cc1)CC1CCN(CC1)c1nc2c(cc(OCC3(Oc4nc([N+](=O)[O-])cn4C3)C)cc2)cc1		0.13		0.48
3618	2.14391	2.36283	0.973321	0.389323	1.93955	-0.896119	-1.09158	1.09774	3.81086	o1c2c(cc(cc2)C(=[NH2+])NC(C)C)cc1CCCCCc1oc2c(cc(cc2)C(=[NH2+])NC(C)C)c1		0.09		0.34
3613	2.14391	2.36283	0.973321	0.389323	1.93955	-0.896119	-1.09158	1.09774	3.81086	o1c2cc(ccc2cc1CCCCCc1oc2cc(ccc2c1)C(=[NH2+])NC(C)C)C(=[NH2+])NC(C)C		0.11		0.34
3118	0.497816	2.96982	1.33733	-0.46882	1.34788	0.701471	-0.604944	1.01163	3.81283	Fc1ccccc1-c1n(c(C)c(c1)C[NH+]1CC[NH+](CC1)C)-c1c2c(ccc1)cccc2		0.17		0.48
GSK1537821A	0.443566	2.95085	1.15612	0.261488	1.70121	-0.216438	-0.691075	1.06602	3.81298	CCn1c(nc2c(ncc(OCCCN)c12)-c1ccc(C)cc1)-c1ccccc1		0.14		0.55
657	1.06924	2.58045	2.10873	-0.255625	1.71047	0.681481	-0.511322	0.602086	3.81359	[nH+]1c2c(cc(cc2)C2CCCCC2)c(N\N=C\c2cc(n(c2C)-c2ccccc2)C)cc1C		0.11		0.34
GSK112532A	-0.560087	4.81808	1.25794	0.223203	1.61105	0.124768	-0.837304	1.77102	3.81404	N(c1ccccc1)c1cc(nc(n1)-c1ccccn1)-c1ccccc1		0.14		0.21
3065	0.252059	2.80418	2.11665	-0.600641	1.13863	0.705198	-0.913855	0.820137	3.8164	O=C(NCc1ccccc1)c1nc2c(cccc2)c(c1)C1C2CC3CC1CC(C2)C3		0.16		0.37
GSK1518999A	0.93015	2.90191	1.33951	0.418382	1.79434	0.642177	-0.355172	0.993999	3.81681	OC(=O)C(F)(F)F.Cc1cnc(nc1Oc1ccc(cc1)-n1ccnc1)N1CCN[C@@H](Cc2ccccc2)C1		0.14		0.53
3987	0.566545	3.19864	0.931815	0.121549	0.952537	0.082508	-0.116765	0.616338	3.81737	O(C)c1cc(C2N(C(=O)c3ccncc3)N=C(c4cc(C)c(O)cc4)C2)ccc1OC		0.12		0.49
2235	-0.004211	4.49319	0.601702	0.500853	1.38184	0.356148	-0.744493	1.46822	3.81855	Clc1cc2c([nH+]c(cc2NNC(=O)c2ccncc2)-c2ccccc2)cc1		0.11		0.3
4264	0.251539	2.8026	2.10876	-0.602564	1.1404	0.7061	-0.910804	0.823843	3.81863	O=C(NCc1ccccc1)c2nc(cccc3)c3c(C(C4)(C5)CC(CC4C6)CC56)c2		0.15		0.4
867	0.061141	3.43231	1.26344	0.08236	1.85878	-0.382259	-0.483625	1.16858	3.81951	[NH2+](C(Cn1ccnc1)c1ccccc1)Cc1ccc(cc1)-c1ccccc1		0.17		0.33
3487	-0.808942	3.76702	1.92114	-0.028877	0.997789	-0.327974	-0.860751	1.21927	3.82019	Brc1ccc(cc1)/C(=C\C[NH+](C)C)/c1ccc(cc1)-c1ccccc1		0.19		0.38
2170	-0.808942	3.76702	1.92114	-0.028877	0.997789	-0.327974	-0.860751	1.21927	3.82019	Brc1ccc(cc1)-c1ccc(cc1)\C(=C\C[NH+](C)C)\c1ccccc1		0.19		0.38
2165	-0.808942	3.76702	1.92114	-0.028877	0.997789	-0.327974	-0.860751	1.21927	3.82019	Brc1ccc(cc1)-c1ccc(cc1)\C(=C/C[NH+](C)C)\c1ccccc1		0.19		0.38
GSK904260A	0.29542	3.26485	0.980607	0.909418	1.37948	-0.990599	-1.10375	1.09162	3.82121	OC(=O)C(F)(F)F.NC(=O)c1ccc(cc1)-c1cccc(OCCNCCc2cccc(F)c2)c1		0.14		0.44
GSK547523A	3.52516	2.5376	1.95135	0.967028	1.81441	1.25391	-0.144942	1.92976	3.82178	C(Cn1c(Cc2c[nH]c3ccccc23)nnc1Sc1ccnc(n1)N1CCN(CC1)c1ccncc1)N1CCOCC1		0.09		0.35
5363	0.952756	2.98223	1.51651	1.17144	1.36511	0.891332	-0.366672	0.878962	3.82612	Clc1cc(Cl)ccc1\C=N\N(C(=O)c2ccncc2)CC(=O)N3CCN(c4ccccc4)CC3		0.11		0.47
5362	0.952756	2.98223	1.51651	1.17144	1.36511	0.891332	-0.366672	0.878962	3.82612	Clc1ccc(\C=N\N(C(=O)c2ccncc2)CC(=O)N3CCN(c4ccc(Cl)cc4)CC3)cc1		0.06		0.44
5361	0.952756	2.98223	1.51651	1.17144	1.36511	0.891332	-0.366672	0.878962	3.82612	Clc1cc(\C=N\N(C(=O)c2ccncc2)CC(=O)N3CCN(c4cc(Cl)ccc4)CC3)ccc1		0.09		0.44
5360	0.952756	2.98223	1.51651	1.17144	1.36511	0.891332	-0.366672	0.878962	3.82612	Clc1cc(\C=N\N(C(=O)c2ccncc2)CC(=O)N3CCN(c4ccc(Cl)cc4)CC3)ccc1		0.09		0.44
5359	0.952756	2.98223	1.51651	1.17144	1.36511	0.891332	-0.366672	0.878962	3.82612	Clc1ccccc1\C=N\N(C(=O)c2ccncc2)CC(=O)N3CCN(c4cc(Cl)ccc4)CC3		0.11		0.47
5358	0.952756	2.98223	1.51651	1.17144	1.36511	0.891332	-0.366672	0.878962	3.82612	Clc1ccccc1\C=N\N(C(=O)c2ccncc2)CC(=O)N3CCN(c4ccc(Cl)cc4)CC3		0.09		0.47
718	-0.089263	4.58693	0.725742	0.724364	1.24016	0.523893	-0.851575	1.47431	3.82737	Clc1cc(ccc1Cl)C(=[NH2+])Nc1nc(cc2c1cccc2)-c1ncccc1		0.16		0.27
5143	1.06365	3.04637	1.1155	1.38337	1.20309	0.204245	0.112285	0.928384	3.82811	Brc1ccc(C(S\C(=N/NC(=O)COc2nccnc2)\N3c4ccc(OCC)cc4)=C3)cc1		0.13		0.5
2706	1.06365	3.04637	1.1155	1.38337	1.20309	0.204245	0.112285	0.928384	3.82811	Brc1ccc(cc1)C=1N(/C(/SC=1)=N/NC(=O)COc1nccnc1)c1ccc(OCC)cc1		0.13		0.5
5094	-0.235716	3.66391	1.53311	0.149979	1.7311	-0.242438	-0.403926	1.09405	3.82926	n1ccn(Cc2ccc(NCc3ccc(c4ccccc4)cc3)cc2)c1		0.12		0.3
5093	-0.235716	3.66391	1.53311	0.149979	1.7311	-0.242438	-0.403926	1.09405	3.82926	n1ccn(Cc2ccccc2NCc3ccc(c4ccccc4)cc3)c1		0.12		0.33
4465	-0.235716	3.66391	1.53311	0.149979	1.7311	-0.242438	-0.403926	1.09405	3.82926	n1ccn(Cc2cc(NCc3ccc(c4ccccc4)cc3)ccc2)c1		0.14		0.29
3123	1.4428	2.8492	1.23337	0.874774	1.27255	0.981395	-0.059544	0.878402	3.82948	Clc1ccc(cc1)\C=N\N(C(=O)c1ccncc1)CC(=O)N1CCN(CC1)c1c2OCOc2ccc1		0.08		0.46
3122	1.4428	2.8492	1.23337	0.874774	1.27255	0.981395	-0.059544	0.878402	3.82948	Clc1cc(ccc1)\C=N\N(C(=O)c1ccncc1)CC(=O)N1CCN(CC1)c1c2OCOc2ccc1		0.09		0.46
3121	1.4428	2.8492	1.23337	0.874774	1.27255	0.981395	-0.059544	0.878402	3.82948	Clc1ccccc1\C=N\N(C(=O)c1ccncc1)CC(=O)N1CCN(CC1)c1c2OCOc2ccc1		0.1		0.47
1230	-0.13831	3.19971	1.43776	0.495583	1.42433	-0.603773	-0.799463	1.09318	3.83022	S=C(Nc1ccc(cc1)-c1ncccc1)Nc1ccc(OCCCC)cc1		0.15		0.4
6494	0.229034	2.87074	1.62259	0.690674	1.50966	-0.299694	-0.350634	0.98223	3.83067	S=C(Nc1oc(C2CCC2)cn1)[N-]\N=C(\Cc3ccccc3)/Cc4ccccc4		0.12		0.29
GSK888636A	-0.282359	3.98902	1.01869	0.578103	1.68614	-0.158965	-0.781515	1.70815	3.83228	COc1ccc(CCNc2cc(nc3ncnn23)-c2ccccc2)cc1		0.22		0.45
GSK1132084A	0.73447	3.78948	0.81682	0.568188	1.7588	1.12597	-0.957406	1.37641	3.83261	Clc1cccc(c1)-c1cnn2ccc(nc12)C(=O)Nc1ccc(cc1)N1CCNCC1		0.11		0.39
GSK1519000A	0.927347	2.89502	1.30426	0.409867	1.80214	0.646053	-0.341616	1.01044	3.83533	OC(=O)C(F)(F)F.Cc1cc(Oc2ccc(cc2)-n2ccnc2)nc(n1)N1CCN[C@@H](Cc2ccccc2)C1		0.17		0.51
2892	1.39092	2.71232	1.17828	0.292583	1.63279	0.806709	-0.23999	0.959554	3.83822	Fc1ccc(N2CC[NH+](CC2)Cc2cc(n(NC(=O)c3ccncc3)c2C)-c2ccccc2)cc1		0.12		0.45
2891	1.39092	2.71232	1.17828	0.292583	1.63279	0.806709	-0.23999	0.959554	3.83822	Fc1ccc(N2CC[NH+](CC2)Cc2cc(n(NC(=O)c3ccncc3)c2-c2ccccc2)C)cc1		0.11		0.43
5367	-0.372401	4.31769	0.872013	-0.493519	0.603119	-0.180862	-0.617263	1.00572	3.83841	O(C)c1cc(c(ccc2c3cc(OC)c(O)c2)c3[n+](C)c4)c4cc1OC		0.13		0.51
GSK1920455A	0.306458	2.72587	1.41941	0.678312	1.19305	0.001661	-0.840662	0.936982	3.83874	Fc1ccc(COc2ccccc2C(=O)Nc2nc(CN3CCCCC3)cs2)cc1		0.11		0.51
GSK1559212A	0.093866	2.86951	1.18705	0.330699	1.49575	-0.481521	-0.962998	1.40838	3.84351	OC(=O)C(F)(F)F.C(NCc1ccc(cc1)-c1cnc(NCc2ccccc2)nc1)C1CCCO1		0.13		0.36
1232	-0.171667	3.24301	1.38511	0.337636	1.39291	-0.385493	-0.808531	1.05624	3.84396	S=C(Nc1ccc(cc1)-c1ncccc1)Nc1ccc(OC(CC)C)cc1		0.15		0.37
4794	2.81177	2.10201	1.98173	0.608577	1.94278	0.324603	-0.734565	0.800253	3.846	S(=O)(=O)(Nc1nc(C)c(C)cn1)c2ccc(N=Nc3c(CCCC4)c4c(NCCC[NH+]5CCCCC5)cc3)cc2		0.08		0.37
GSK1917391A	0.434366	3.70144	1.05148	0.638255	1.88313	0.50531	-0.537135	1.05593	3.84611	CC(N(C)C(=O)c1cccc(NC(=O)c2cccs2)c1)c1nc2ccccc2s1		0.14		0.37
3615	1.93618	2.49233	0.756326	0.331118	1.9544	-0.768959	-1.0191	1.12853	3.84683	o1c2c(cc(cc2)C(=[NH2+])NC(C)C)cc1CCCCc1oc2c(cc(cc2)C(=[NH2+])NC(C)C)c1		0.09		0.34
725	2.55984	2.58729	1.4576	0.627428	1.99895	0.410742	-0.661375	0.547994	3.84688	O(C)c1ccccc1NC(=O)C=1C(C(C(=O)Nc2ccccc2OC)=C(NC=1C)C)c1ccc(N(C)C)cc1		0.15		0.47
1231	-0.171725	3.24091	1.37553	0.335191	1.3952	-0.384209	-0.804717	1.06091	3.84764	S=C(Nc1ccc(cc1)-c1ncccc1)Nc1ccc(OCC(C)C)cc1		0.15		0.39
2890	1.70715	2.50068	1.29228	0.055415	1.87276	0.538607	-0.1471	0.979698	3.84917	O(C)c1ccccc1N1CC[NH+](CC1)Cc1cc(n(NC(=O)c2ccncc2)c1C)-c1ccccc1		0.16		0.52
6193	0.681421	2.61587	2.07774	-0.309089	1.37886	0.815383	-0.868415	0.642119	3.84943	O=C1N(C2CCCCCC2)CC(C(=O)N(Cc3c(cccc4)c4cc(cccc5)c35)C)C1		0.17		0.51
5092	1.2976	2.77343	1.07085	1.08104	1.48517	-0.15184	0.191807	0.965237	3.84976	S(C(c1ccc(OC)cc1)=C2)\C(=N/NC(=O)COc3nccnc3)\N2c4ccc(OCC)cc4		0.11		0.47
2708	1.2976	2.77343	1.07085	1.08104	1.48517	-0.15184	0.191807	0.965237	3.84976	S\1C=C(N(/C/1=N/NC(=O)COc1nccnc1)c1ccc(OCC)cc1)c1ccc(OC)cc1		0.12		0.47
1188	1.90365	2.1786	1.37367	-0.261703	1.70357	-0.024382	-1.29118	0.717641	3.85055	o1c(ccc1-c1ccc(NC(=[NH2+])C2CCCCC2)cc1)-c1ccc(NC(=[NH2+])C2CCCCC2)cc1		0.06		0.23
5294	1.05919	3.06779	1.59312	1.49997	1.04713	1.09519	-0.419193	0.810714	3.85062	Clc1cc(Cl)ccc1\C=N\N(C(=O)c2ccncc2)CC(=O)N3CCN(c4cc(Cl)ccc4)CC3		0.1		0.47
5293	1.05919	3.06779	1.59312	1.49997	1.04713	1.09519	-0.419193	0.810714	3.85062	Clc1c(N2CCN(C(=O)CN(\N=C\c3ccccc3Cl)C(=O)c4ccncc4)CC2)cccc1Cl		0.11		0.47
3125	1.05919	3.06779	1.59312	1.49997	1.04713	1.09519	-0.419193	0.810714	3.85062	Clc1cc(Cl)ccc1\C=N\N(C(=O)c1ccncc1)CC(=O)N1CCN(CC1)c1ccc(Cl)cc1		0.08		0.47
1208	0.168928	3.82938	1.69233	-0.035832	1.53933	0.952926	-0.000374	0.831205	3.85077	N1=C2C=C(Nc3ccccc3)/C(=N\C)/C=C2N(c2c1cccc2)c1ccccc1		0.12		0.34
GSK1048034A	-0.123524	3.68784	1.00908	0.410817	1.21206	-0.707802	-0.389977	0.952945	3.85257	COc1ccc(cc1)S(=O)(=O)Nc1ccccc1Nc1ccc(C)cc1		0.11		0.31
1433	2.71085	3.19185	2.87059	1.04423	0.169786	2.06569	-1.13558	0.288272	3.85403	Clc1c(Cl)cc(N2C3=C\C(=N\C4CC([NH2+]C(C4)(C)C)(C)C)\C(Nc4cc(Cl)c(Cl)c(Cl)c4)=CC3=Nc3c2cccc3)cc1Cl		0.11		0.47
4107	1.81433	2.65827	1.1325	1.01384	1.19162	0.982373	-0.219486	0.927756	3.85465	Clc1cc(Cl)ccc1\C=N\N(C(=O)c2ccncc2)CC(=O)N3CC[NH+](Cc4cc(OCO5)c5cc4)CC3		0.09		0.48
4538	1.1735	1.87659	1.87925	0.106851	1.39935	0.33639	-0.683929	1.14246	3.85481	O(C(=O)CC[NH+]1CCN(c2nc(nc(N3CCCCC3)cc4)c4cc2c5ccccc5)CC1)CC		0.15		0.43
4537	1.1735	1.87659	1.87925	0.106851	1.39935	0.33639	-0.683929	1.14246	3.85481	O(C(=O)CC[NH+]1CCN(c2nc(nc(N3CCCCC3)c(c4ccccc4)c5)c5cc2)CC1)CC		0.15		0.43
GSK270671A	0.106856	3.58683	0.828706	0.632724	1.10193	-0.874755	-0.247355	0.970946	3.85532	COc1ccc(cc1)S(=O)(=O)Nc1ccc(Nc2ccccc2)cc1OC		0.14		0.32
5259	1.0004	3.02368	1.08268	1.3451	1.23641	0.14309	0.09259	0.927352	3.85608	Clc1ccc(C(S\C(=N/NC(=O)COc2nccnc2)\N3c4ccc(OCC)cc4)=C3)cc1		0.09		0.48
2707	1.0004	3.02368	1.08268	1.3451	1.23641	0.14309	0.09259	0.927352	3.85608	Clc1ccc(cc1)C=1N(/C(/SC=1)=N/NC(=O)COc1nccnc1)c1ccc(OCC)cc1		0.09		0.48
1240	-0.138846	3.18424	1.36686	0.477505	1.44121	-0.594305	-0.771243	1.12771	3.85684	S=C(Nc1ccc(cc1)-c1ccncc1)Nc1ccc(OCCCC)cc1		0.12		0.4
653	0.891764	2.64704	1.95988	-0.221657	1.75091	0.619747	-0.467512	0.640597	3.85866	[nH+]1c2c(cc(cc2)C2CCCCC2)c(N\N=C\c2cc(n(c2C)-c2ccccc2)C)cc1		0.11		0.32
6192	0.692382	2.70108	1.95805	-0.414583	1.31871	1.02694	-0.707001	0.736788	3.86136	O=C1N(C2C(CC3)CC3C2)CC(C(=O)N(Cc4c(cccc5)c5cc(cccc6)c46)C)C1		0.15		0.52
3063	0.85206	2.86796	1.61779	-0.10012	1.24726	0.929485	-0.197494	0.547885	3.86969	O=C(Nc1ccc([N+](=O)[O-])cc1)c1nc2c(cccc2)c(c1)C1C2CC3CC1CC(C2)C3		0.13		0.31
5253	0.292212	4.0295	1.18362	0.915557	1.34168	0.816693	-0.320168	0.782286	3.86979	Clc1ccc(NC(=S)Nc2ccc(C(N(c3ccccc3)C(=S)[N-]4)=N4)cc2)cc1		0.1		0.25
3149	0.840445	2.7873	1.24879	0.96281	1.10772	0.121037	-0.214211	0.618705	3.87079	Fc1cc(ccc1N1CCC(CC1)Cc1ccccc1)CNC(=O)c1oc([N+](=O)[O-])cc1		0.1		0.41
1226	-0.524998	3.83016	1.30741	0.137166	1.23203	-0.441042	-0.783	1.09243	3.87101	S=C(Nc1ccc(cc1)-c1ccccc1)Nc1ccc(OCC)cc1		0.14		0.28
5398	0.934315	2.94443	1.39291	1.15561	1.37761	0.848279	-0.359497	0.902106	3.87208	Clc1ccc(\C=N\N(C(=O)c2ccncc2)CC(=O)N3CCN(c4ccc(F)cc4)CC3)cc1		0.06		0.43
5397	0.934315	2.94443	1.39291	1.15561	1.37761	0.848279	-0.359497	0.902106	3.87208	Clc1cc(\C=N\N(C(=O)c2ccncc2)CC(=O)N3CCN(c4ccc(F)cc4)CC3)ccc1		0.08		0.43
5396	0.934315	2.94443	1.39291	1.15561	1.37761	0.848279	-0.359497	0.902106	3.87208	Clc1ccccc1\C=N\N(C(=O)c2ccncc2)CC(=O)N3CCN(c4ccc(F)cc4)CC3		0.09		0.46
2293	2.59917	3.15773	0.988534	1.5003	1.1924	0.864048	0.247482	0.889143	3.87267	Clc1ccc(NC(=O)C=2C(C(C(=O)Nc3ccc(Cl)cc3)=C(NC=2C)C)c2cc([N+](=O)[O-])ccc2)cc1		0.08		0.33
4633	0.851544	2.86643	1.61007	-0.102001	1.24899	0.930365	-0.194509	0.551511	3.87288	O=C(Nc1ccc([N+](=O)[O-])cc1)c2nc(cccc3)c3c(C(C4)(C5)CC(CC4C6)CC56)c2		0.12		0.33
GSK870970A	0.991329	3.80735	0.893095	1.31949	0.625305	1.64532	-0.93059	1.20027	3.87738	Fc1ccc(cc1)-c1nnc2ccc(nn12)N1CCN(CC1)C(=O)Nc1ccccc1C(F)(F)F		0.1		0.42
GSK547524A	3.73409	2.40236	2.10019	1.01449	1.82054	1.12559	-0.196018	1.93992	3.87968	C(CN1CCOCC1)Cn1c(Cc2c[nH]c3ccccc23)nnc1Sc1ccnc(n1)N1CCN(CC1)c1ccncc1		0.09		0.35
5380	-0.574345	4.33266	1.12456	-0.645851	0.491502	0.328996	-0.396387	1.32965	3.88347	O1c(cc2c(ccc3c2[n+](C)cc(c(OC)c(OC)cc4)c34)c5)c5OC1		0.11		0.49
5379	-0.574345	4.33266	1.12456	-0.645851	0.491502	0.328996	-0.396387	1.32965	3.88347	O1c(cc2c(ccc3c2[n+](C)cc(cc(OC)c(OC)c4)c34)c5)c5OC1		0.12		0.48
4013	0.350047	3.26637	1.11013	0.004924	1.27419	0.418545	-0.355423	0.690028	3.88465	Oc1ccc(C(CC(c2ccc(N(C)C)cc2)N3C(=O)c4ccncc4)=N3)cc1C		0.13		0.52
3124	1.04063	3.03007	1.46962	1.4842	1.0596	1.0521	-0.412061	0.833769	3.8874	Clc1cc(Cl)ccc1\C=N\N(C(=O)c1ccncc1)CC(=O)N1CCN(CC1)c1ccc(F)cc1		0.07		0.46
GSK1352903A	0.414444	2.93494	1.32669	0.853429	0.55203	1.2169	-0.817277	1.25227	3.88859	Cc1cc(CN2CCCN(CC2)c2ncc(-c3ccsc3)c3nc(ccc23)C(F)(F)F)no1		0.12		0.38
GSK381407A	-0.311832	4.66908	0.938309	0.365394	1.4063	0.585	-0.724629	1.46252	3.88969	NC(=Nc1nc(cc2ccccc12)-c1ccccn1)c1cccc(Cl)c1		0.16		0.26
3641	0.750186	2.77389	1.29057	0.671415	1.40231	0.000645	-0.14127	0.675788	3.88997	o1c(ccc1[N+](=O)[O-])C(=O)NCc1cc(N2CCC(CC2)Cc2ccccc2)ccc1		0.11		0.35
2860	0.750186	2.77389	1.29057	0.671415	1.40231	0.000645	-0.14127	0.675788	3.88997	o1c(ccc1[N+](=O)[O-])C(=O)NCc1ccc(N2CCC(CC2)Cc2ccccc2)cc1		0.09		0.35
5455	0.84903	2.95818	1.36599	0.959236	1.57878	0.76342	-0.257731	0.957658	3.8907	Clc1cc(\C=N\N(C(=O)c2ccncc2)CC(=O)N3CCN(c4ccccc4)CC3)ccc1		0.11		0.44
5454	0.84903	2.95818	1.36599	0.959236	1.57878	0.76342	-0.257731	0.957658	3.8907	Clc1ccccc1\C=N\N(C(=O)c2ccncc2)CC(=O)N3CCN(c4ccccc4)CC3		0.1		0.47
3120	0.84903	2.95818	1.36599	0.959236	1.57878	0.76342	-0.257731	0.957658	3.8907	Clc1ccccc1\C=N\N(C(=O)c1ccncc1)CC(=O)N1CCN(CC1)c1ccccc1		0.1		0.47
705	-0.121572	4.38283	0.751539	0.032433	1.83409	0.186436	-0.813475	1.57553	3.89313	[NH2+]=C(Nc1nc(cc2c1cccc2)-c1ncccc1)c1cc(ccc1)C		0.17		0.22
GSK1733953A	-0.372297	3.82767	1.0932	0.851893	0.562948	-0.110536	-0.763864	0.931809	3.89539	COc1ccc(cc1)-c1cc(NC(=O)c2ccc(F)cc2Cl)ccc1OC		0.11		0.42
4803	1.70587	2.60048	1.05066	0.706135	1.49656	0.819762	-0.137784	1.00198	3.89597	Clc1ccccc1\C=N\N(C(=O)c2ccncc2)CC(=O)N3CC[NH+](Cc4cc(OCO5)c5cc4)CC3		0.11		0.48
4373	1.70587	2.60048	1.05066	0.706135	1.49656	0.819762	-0.137784	1.00198	3.89597	Clc1cc(\C=N\N(C(=O)c2ccncc2)CC(=O)N3CC[NH+](Cc4cc(OCO5)c5cc4)CC3)ccc1		0.1		0.46
4298	1.70587	2.60048	1.05066	0.706135	1.49656	0.819762	-0.137784	1.00198	3.89597	Clc1ccc(\C=N\N(C(=O)c2ccncc2)CC(=O)N3CC[NH+](Cc4cc(OCO5)c5cc4)CC3)cc1		0.08		0.46
GSK480736A	0.578021	2.83709	1.28155	-0.040098	1.26917	0.865781	-0.626466	0.91582	3.89673	COc1ccc(NC(=O)N2CCCN(CC2)c2nc3c(C)c(C)ccc3cc2C#N)cc1		0.13		0.51
4240	0.197831	3.91128	0.747328	1.06401	0.805796	-0.29922	-0.705594	0.56467	3.90118	Clc1cccc(Cl)c1Nc2ccccc2CC(=O)N\N=C\c3ccccc3O		0.1		0.47
942	0.197831	3.91128	0.747328	1.06401	0.805796	-0.29922	-0.705594	0.56467	3.90118	Clc1cccc(Cl)c1Nc1ccccc1CC(=O)N\N=C\c1ccccc1O		0.1		0.47
GSK431728A	-0.824592	4.56678	1.54464	-0.054229	1.38056	0.339116	-0.695569	1.70721	3.90265	Cc1ccc(cc1)-c1ccnc(c1)-c1cccc(n1)-c1ccccn1		0.16		0.25
GSK933302A	-0.01059	2.60645	1.67006	0.539054	1.30224	-0.599274	-0.320225	1.30782	3.90441	COc1ccc(cc1)C(=O)[C@H]1C[C@@H]1CN(Cc1ccccn1)Cc1ccccn1		0.16		0.53
739	2.26701	2.9551	1.45044	0.048372	1.86976	0.577619	-0.969194	-0.024158	3.90463	Oc1ccccc1C1C(C(=O)Nc2cc(ccc2C)C)=C(NC(C)=C1C(=O)Nc1cc(ccc1C)C)C		0.09		0.42
3804	-0.015514	3.25166	1.46821	0.913319	1.14705	0.230671	-0.333668	0.877285	3.9125	Brc1ccc(\C(=N\[N-]C(=S)Nc2oc(C3CCC3)cn2)\c4ccccc4)cc1		0.14		0.31
3803	-0.015514	3.25166	1.46821	0.913319	1.14705	0.230671	-0.333668	0.877285	3.9125	Brc1ccc(\C(=N/[N-]C(=S)Nc2oc(C3CCC3)cn2)\c4ccccc4)cc1		0.14		0.31
4206	0.929638	5.0569	0.220076	0.106807	2.13261	0.77461	-1.25234	1.8074	3.9195	n1c(N)c(nc(N(Cc2c(cccc3)c3c(cccc4)c4c2)C)cn5)c5nc1N		0.2		0.37
3259	2.56998	2.34792	1.59725	1.13243	0.560968	0.968135	-0.119628	0.507384	3.92137	s1cc(nc1-c1ccc(cc1)C(F)(F)F)C[NH+]1CCC(CC1)c1ccc(OCC2(Oc3nc([N+](=O)[O-])cn3C2)C)cc1		0.1		0.46
5453	0.981958	2.98588	0.959088	1.32927	1.24892	0.100036	0.099765	0.950495	3.92301	S(C(c1ccc(F)cc1)=C2)\C(=N/NC(=O)COc3nccnc3)\N2c4ccc(OCC)cc4		0.09		0.48
729	2.16238	3.16525	0.944243	0.856411	1.36832	0.615167	-0.821404	0.018796	3.92774	Clc1ccc(NC(=O)C=2C(C(C(=O)Nc3ccc(Cl)cc3)=C(NC=2C)C)c2ccc(OC)cc2O)cc1		0.11		0.46
4950	0.892027	2.97237	1.0007	1.03782	1.54357	-0.020367	0.172467	1.00753	3.9296	S(C(c1ccccc1)=C2)\C(=N/NC(=O)COc3nccnc3)\N2c4ccc(OCC)cc4		0.13		0.45
2710	0.892027	2.97237	1.0007	1.03782	1.54357	-0.020367	0.172467	1.00753	3.9296	S\1C=C(N(/C/1=N/NC(=O)COc1nccnc1)c1ccc(OCC)cc1)c1ccccc1		0.13		0.45
6224	5.11167	2.83263	3.26061	0.311894	1.78962	0.035828	-1.3294	1.24174	3.93167	S(Sc1ccccc1C(=O)N2CC[NH+](CC(OCC)c3ccccc3)CC2)c4ccccc4C(=O)N5CC[NH+](CC(OCC)c6ccccc6)CC5		0.13		0.44
5419	0.665198	3.32972	1.1427	1.38096	1.02788	0.665489	-0.030996	0.844429	3.93222	Clc1cc(Cl)ccc1N(C=C2c3ccc(C)cc3)\C(\S2)=N\NC(=O)COc4nccnc4		0.11		0.49
GSK1519001A	0.74799	2.99309	1.15164	0.470476	1.83241	0.617042	-0.268974	1.06058	3.93293	OC(=O)C(F)(F)F.C([C@H]1CN(CCN1)c1nccc(Oc2ccc(cc2)-n2ccnc2)n1)c1ccccc1		0.14		0.49
GSK522834A	2.47671	2.94447	0.784985	1.02984	2.08361	0.74764	-1.38194	1.24252	3.93403	OC(=O)C(F)(F)F.CNC(=O)c1cc(Nc2ncc(F)c(n2)N(C)c2ccc3c(C)n[nH]c3c2)ccc1OCC1CCNCC1		0.12		0.56
GSK2118612A	0.179073	3.10887	1.23906	0.41489	1.78368	0.07456	-0.60051	1.0786	3.93529	CCOc1ccc(cc1)-n1nc2c(C)nnc(NCc3ccccc3)c2c1C		0.12		0.43
5773	-0.424119	3.49222	1.36559	0.959342	0.32937	0.337583	-1.07689	1.10507	3.9363	S1c(ccc(C(F)(F)F)c2)c2N(CCCNc3ncccc3)c(cccc4)c14		0.15		0.43
5316	0.186269	3.95368	1.10559	0.587608	1.66326	0.611389	-0.271106	0.859221	3.93744	S=C1[N-]N=C(c2ccc(NC(=S)Nc3ccccc3)cc2)N1c4ccccc4		0.11		0.22
3611	1.73059	2.59185	0.542799	0.246291	1.98007	-0.674706	-0.976009	1.14923	3.9383	o1c2c(cc(cc2)C(=[NH2+])NC(C)C)cc1CCCc1oc2c(cc(cc2)C(=[NH2+])NC(C)C)c1		0.11		0.35
5382	3.92104	3.45658	-0.016012	1.0336	1.50313	-0.806847	-0.632577	1.7788	3.94116	S(=O)(=O)(c1ccc(NCCOc2c(OC)cc(Cc3cnc(N)nc3N)cc2OC)cc1)c4ccc(N)cc4		0.14		0.42
4500	2.54473	3.19042	0.66866	0.955672	0.406931	-0.409042	1.28442	0.857828	3.94775	O(CC([O-])=O)c1cc(C)c(C(CC(c2ccc(O)cc2)N3C(=O)c4ccc([N+](=O)[O-])cc4)=N3)cc1OC		0.11		0.41
GSK1035931A	-0.252511	2.97762	1.40461	0.403376	1.49664	-0.504267	-0.995453	1.35731	3.94879	OC(=O)C(F)(F)F.OC(=O)C(F)(F)F.COc1cccc(CNc2nc(C)cc(n2)-c2cccc(CN(C)C)c2)c1		0.23		0.51
5400	-0.413041	4.1448	1.21232	0.33043	1.44325	0.615205	-0.336564	1.43762	3.94964	s1cccc1c2nc(c3sccc3)nc(n(Cc4ccccc4)cn5)c25		0.12		0.33
5295	1.2954	2.91505	1.46414	1.7012	0.748394	1.15723	-0.55603	0.751956	3.95012	Clc1ccccc1\C=N\N(C(=O)c2ccncc2)CC(=O)N3CCN(c4cc(C(F)(F)F)ccc4)CC3		0.12		0.47
3292	1.81427	2.35897	1.44784	0.531609	1.15566	0.822066	0.100914	0.577944	3.95769	Clc1cc2cc(sc2cc1)C[NH+]1CCN(CC1)c1ccc(OCC2(Oc3nc([N+](=O)[O-])cn3C2)C)cc1		0.09		0.48
GSK1826054A	0.986549	2.29677	1.27398	0.909821	1.54344	-0.683676	-0.387327	1.00282	3.96105	COc1ccc(cn1)-c1ccc(Nc2cccc(c2)S(=O)(=O)CCNCC(C)(C)C)nc1		0.17		0.5
GSK1825996A	0.364642	3.07658	1.10705	1.2451	1.30071	-0.748896	-0.181371	0.970092	3.96142	Fc1cccc(c1)-c1ccc(Nc2cccc(c2)S(=O)(=O)CCNCC=C)nc1		0.11		0.37
661	-0.166557	2.93259	1.37849	0.102779	1.26956	-0.286903	-0.75583	0.978482	3.96363	O1c2cc(ccc2OC1)\C=N\Nc1cc([nH+]c2c1cc(cc2)CCCC)C		0.09		0.38
3304	2.2064	2.11518	1.5414	0.501761	1.11757	0.677246	0.07617	0.592932	3.96481	Clc1cc2cc(oc2cc1)C[NH+](C)C1CCN(CC1)c1ccc(OCC2(Oc3nc([N+](=O)[O-])cn3C2)C)cc1		0.08		0.53
3333	2.48977	2.56846	2.11898	1.30231	0.420728	1.0582	0.088918	0.154246	3.9651	FC(F)(F)Oc1ccc(cc1)\C=C/1\CCN(CC\1)c1nc2c(cc(OCC3(Oc4nc([N+](=O)[O-])cn4C3)C)cc2)cc1		0.12		0.47
2233	-0.109352	4.43019	0.522005	0.17361	1.70819	0.149009	-0.69989	1.55689	3.96595	O=C(NNc1cc([nH+]c2c1cccc2)-c1ccccc1)c1ccncc1		0.13		0.26
GSK1857145A	-0.189317	3.54376	1.07994	0.426329	1.58923	0.20634	-0.560779	1.27949	3.96598	COc1ccc(CC(=O)Nc2c(nc3cc(C)ccn23)-c2cccs2)cc1		0.15		0.57
1152	0.330594	3.1248	0.91142	-0.393991	1.84516	0.182835	-1.13133	1.28183	3.9675	O=C(Nc1cc(ccc1)C[NH+]1CC[NH+](CC1)C)c1ccc(cc1)-c1ccccc1		0.15		0.43
3062	0.041134	2.95576	1.97335	-0.672169	1.1261	0.871123	-0.871643	0.807274	3.96908	O=C(Nc1ccccc1)c1nc2c(cccc2)c(c1)C1C2CC3CC1CC(C2)C3		0.14		0.31
GSK1825829A	1.20167	2.30612	0.960273	0.860929	1.35092	-0.473818	-0.13519	1.06292	3.96934	COc1ccc(cn1)-c1ccc(Nc2cccc(c2)S(=O)(=O)CCNCC2CCCO2)nc1		0.15		0.43
GSK273492A	-0.396207	4.69719	0.997014	0.544981	1.33272	0.706832	-0.680395	1.41045	3.97053	Clc1cccc(c1)C(=O)Nc1nc(cc2ccccc12)-c1ccccn1		0.17		0.35
4492	0.040613	2.95419	1.96547	-0.674092	1.12787	0.872025	-0.868592	0.81098	3.97157	O=C(Nc1ccccc1)c2nc(cccc3)c3c(C(C4)(C5)CC(CC4C6)CC56)c2		0.13		0.34
988	4.12558	3.34731	0.131091	1.09658	1.49272	-0.884928	-0.651323	1.79171	3.97175	S(=O)(=O)(c1ccc(NCCCOc2c(OC)cc(cc2OC)Cc2cnc(nc2N)N)cc1)c1ccc(N)cc1		0.14		0.44
GSK552667A	0.067632	2.81837	1.1787	0.99535	0.056965	0.194024	-0.790071	1.01196	3.97207	CCOc1ccc(cc1)-c1nc(no1)-c1ccc(c(O[C@@H]2CCN(C)C2)c1)C(F)(F)F		0.15		0.57
734	1.75688	3.36127	0.868444	0.796334	1.42115	0.770862	-0.843121	0.051003	3.97329	Clc1ccccc1NC(=O)C=1C(C(C(=O)Nc2ccccc2Cl)=C(NC=1C)C)c1ccccc1O		0.09		0.44
731	1.75688	3.36127	0.868444	0.796334	1.42115	0.770862	-0.843121	0.051003	3.97329	Clc1ccc(NC(=O)C=2C(C(C(=O)Nc3ccc(Cl)cc3)=C(NC=2C)C)c2ccc(O)cc2)cc1		0.06		0.43
5970	-0.356703	2.91165	1.34607	0.160393	1.23261	-0.917692	-0.772164	1.46322	3.97417	O(CC[NH+](C)C)c1ccc(C(c2ccc(OC)cc2)c3cccnc3)cc1		0.17		0.63
786	4.04892	3.57184	1.14803	1.23574	2.39898	0.879022	-0.924026	1.72393	3.97419	O=C1N(C)C(=[NH+]C(=C1C#N)c1ccccc1)NNc1nc(nc(n1)Nc1ccc(cc1C)C)Nc1ccc(cc1C)C		0.16		0.38
GSK1525120A	0.797021	2.46743	1.05903	0.731051	1.49468	-0.439174	-0.250118	1.05413	3.97501	COc1ccc(cn1)-c1ccc(Nc2cccc(c2)S(=O)(=O)CCNC2CCC2)nc1		0.15		0.45
GSK233136A	1.34681	4.58244	-0.092434	0.833277	1.3169	0.108319	-0.407716	0.615068	3.9755	OC(=O)C(F)(F)F.NC(=O)c1cnc2ccc(cc2c1Nc1ccc(O)c(F)c1)S(=O)(=O)c1ccccc1		0.12		0.4
5140	0.897769	3.21183	0.965248	1.57716	0.93304	0.463843	0.078393	0.86409	3.97667	Clc1cc(Cl)ccc1N(C=C2c3ccc(OC)cc3)\C(\S2)=N\NC(=O)COc4nccnc4		0.12		0.51
2704	0.897769	3.21183	0.965248	1.57716	0.93304	0.463843	0.078393	0.86409	3.97667	Clc1cc(Cl)ccc1N1/C(/SC=C1c1ccc(OC)cc1)=N/NC(=O)COc1nccnc1		0.11		0.51
5059	0.744543	2.26703	1.61881	0.282729	1.66789	0.394641	-0.981655	0.997318	3.97734	s1nnc(c(N=Nc2c(CCCC3)c3c(NCCC[NH+]4CCCCC4)cc2)ccc5)c15		0.09		0.31
5390	0.073391	2.63895	1.52883	0.488452	1.60399	-0.598575	-0.965246	1.11235	3.98117	O(CC)c1cc([nH+]c(C)cc2N\N=C\c3ccc(N(CC)CC)cc3)c2cc1		0.09		0.46
2914	1.86587	2.49838	1.07677	0.490135	1.76805	0.819338	-0.178969	0.982161	3.98125	Clc1ccc(cc1)-c1n(NC(=O)c2nccnc2)c(cc1C[NH+]1CCN(CC1)c1ccccc1OC)C		0.13		0.55
GSK134227A	1.25826	4.5802	-0.053813	0.54242	1.61608	-0.014005	-0.340221	0.681838	3.98207	OC=O.NC(=O)c1cnc2ccc(cc2c1Nc1ccc(O)cc1)S(=O)(=O)c1ccccc1		0.11		0.37
4566	-0.347119	3.38749	1.31699	0.228042	1.10494	0.809239	-0.731085	1.38605	3.98742	Brc1ccc(c2nc(sc(c3sccc3)n4)n4c2C[NH+]5CCCCC5)cc1		0.14		0.41
3649	0.602793	3.77732	0.883743	1.68395	1.05675	-0.106828	0.063887	0.700288	3.98789	Clc1cccc(Cl)c1Nc1ccccc1CC(=O)N\N=C\c1ccc([N+](=O)[O-])cc1		0.09		0.36
938	0.602793	3.77732	0.883743	1.68395	1.05675	-0.106828	0.063887	0.700288	3.98789	Clc1cccc(Cl)c1Nc1ccccc1CC(=O)N\N=C\c1ccccc1[N+](=O)[O-]		0.09		0.36
5870	-0.038592	4.86146	0.423268	-0.070966	1.70642	0.211589	-1.20528	1.50725	3.98796	S(c1ccccc1c2ccccc2)c3cc(c(N)nc(N)n4)c4cc3		0.16		0.23
5987	0.56399	3.27616	0.996247	1.1477	1.25431	0.496411	0.048555	0.915521	3.99085	Clc1ccc(N(C=C2c3ccc(C)cc3)\C(\S2)=N\NC(=O)COc4nccnc4)cc1		0.1		0.49
1228	-0.349411	3.34809	1.21727	0.405826	1.43439	-0.430075	-0.732676	1.128	3.99157	S=C(Nc1ccc(cc1)-c1ncccc1)Nc1ccc(OCCC)cc1		0.15		0.38
GSK1955236A	-0.587865	4.26926	1.08987	0.748034	1.52063	0.17019	-0.890269	1.69524	3.99157	Clc1ccc(CCNc2cc(nc3ncnn23)-c2ccccc2)cc1		0.17		0.37
53	-0.721121	4.04252	1.68084	0.171582	1.17584	0.211905	-0.27759	0.992069	3.99208	Clc1ccccc1C(n1ccnc1)(c1ccccc1)c1ccccc1		0.14		0.37
4488	0.153225	3.38768	0.925897	-0.048354	1.09925	0.224952	-0.171219	0.662265	3.99398	O(C)c1ccc(C2N(C(=O)c3ccncc3)N=C(c4cc(C)c(O)cc4)C2)cc1		0.12		0.49
2267	-0.877199	4.88489	1.51959	-0.204734	1.14652	0.096101	-0.09899	1.39099	3.99512	O=C(\C=C\c1c2c(c3c(c1)cccc3)cccc2)c1cccnc1		0.13		0.27
5274	0.789463	3.16054	0.883293	1.26992	1.24019	0.300344	0.158108	0.944161	3.99522	Clc1ccc(N(C=C2c3ccc(OC)cc3)\C(\S2)=N\NC(=O)COc4nccnc4)cc1		0.11		0.51
3947	1.09379	2.87165	0.493068	0.404827	1.36873	0.306628	-0.63427	0.795418	3.99892	Fc1ccc(N2CC[NH+](Cc3cccc(\C(=N/NC(=O)c4ccncc4)\C)c3O)CC2)cc1		0.09		0.53
2533	1.09379	2.87165	0.493068	0.404827	1.36873	0.306628	-0.63427	0.795418	3.99892	Fc1ccc(N2CC[NH+](CC2)Cc2cccc(/C(=N/NC(=O)c3ccncc3)/C)c2O)cc1		0.09		0.53
3636	0.542336	2.8947	1.15221	0.584211	1.40393	0.117469	-0.127838	0.656468	3.99934	o1c(ccc1[N+](=O)[O-])C(=O)Nc1cc(N2CCC(CC2)Cc2ccccc2)ccc1		0.11		0.35
3631	0.542336	2.8947	1.15221	0.584211	1.40393	0.117469	-0.127838	0.656468	3.99934	o1c(ccc1[N+](=O)[O-])C(=O)Nc1ccc(N2CCC(CC2)Cc2ccccc2)cc1		0.09		0.36
6190	0.438307	2.76774	1.56942	-0.25776	1.4928	0.716911	-0.834172	0.692341	3.99975	O=C1N(C2CCCCC2)CC(C(=O)NCc3c(cccc4)c4cc(cccc5)c35)C1		0.14		0.48
2909	1.79676	2.59991	1.02588	0.881667	1.30139	1.18197	-0.41382	0.896487	3.99989	FC(F)(F)c1cc(N2CC[NH+](CC2)Cc2cc(n(NC(=O)c3nccnc3)c2C)-c2ccccc2)ccc1		0.14		0.45
2908	1.79676	2.59991	1.02588	0.881667	1.30139	1.18197	-0.41382	0.896487	3.99989	FC(F)(F)c1cc(N2CC[NH+](CC2)Cc2cc(n(NC(=O)c3nccnc3)c2-c2ccccc2)C)ccc1		0.13		0.44
GSK1911186A	-0.25916	3.15717	1.38421	0.672791	0.774421	0.400811	-0.87292	0.906766	4.00044	OC(=O)C(F)(F)F.Fc1ccc(CN2CCC(C2)NC(=O)c2sccc2-c2cccc(Cl)c2)cc1		0.11		0.45
GSK1427115A	-0.215316	3.40957	1.02894	0.756532	0.903743	-0.355071	-0.150002	0.991527	4.00045	Cc1ccc(Cl)cc1Oc1ccncc1CNc1ccccc1S(C)(=O)=O		0.11		0.48
1439	-0.446118	3.82961	1.38689	0.073777	1.72206	-0.070514	-0.367237	1.09157	4.00575	n1ccn(c1)-c1ccc(NCc2ccc(cc2)-c2ccccc2)cc1		0.12		0.3
1438	-0.446118	3.82961	1.38689	0.073777	1.72206	-0.070514	-0.367237	1.09157	4.00575	n1ccn(c1)-c1cc(NCc2ccc(cc2)-c2ccccc2)ccc1		0.14		0.3
1437	-0.446118	3.82961	1.38689	0.073777	1.72206	-0.070514	-0.367237	1.09157	4.00575	n1ccn(c1)-c1ccccc1NCc1ccc(cc1)-c1ccccc1		0.13		0.33
GSK1826012A	0.827884	2.42062	1.07485	0.864192	1.52993	-0.629288	-0.229418	1.10415	4.00712	COc1ccc(cn1)-c1ccc(Nc2cccc(c2)S(=O)(=O)CCNCC2CC2)nc1		0.15		0.44
5248	1.39897	2.94404	1.6147	1.91376	0.536347	1.28453	-0.666158	0.677763	4.00742	Clc1cc(Cl)ccc1\C=N\N(C(=O)c2ccncc2)CC(=O)N3CCN(c4cc(C(F)(F)F)ccc4)CC3		0.11		0.47
2913	1.90469	2.65773	1.10866	1.18941	0.99622	1.34476	-0.494682	0.822579	4.01216	Clc1ccc(cc1)-c1n(NC(=O)c2nccnc2)c(C)c(c1)C[NH+]1CCN(CC1)c1cc(ccc1)C(F)(F)F		0.13		0.46
GSK1595876A	0.260921	3.83325	0.81468	0.795951	1.82912	0.504546	-0.432158	1.12375	4.01638	CN(Cc1nc2ccccc2s1)C(=O)c1cccc(NC(=O)c2cccs2)c1		0.14		0.45
2164	-0.582506	3.71971	1.33016	-0.417275	1.19896	-0.689696	-0.882895	0.891316	4.01771	Oc1ccc(cc1)/C(=C\C[NH+](C)C)/c1ccc(cc1)-c1ccccc1		0.14		0.41
SB-701112-R	0.188484	2.25967	1.41679	-0.469213	0.889464	0.281244	-0.757919	1.30367	4.01952	Cl.Cl.Cl.CC[C@H]1CN2CC[C@@H]1C[C@H]2[C@H](O)c1cc(nc2ccc(OC)cc12)-c1cccnc1		0.19		0.56
5487	-0.696278	3.132	1.98765	-0.159914	0.778214	-0.273897	-0.501947	0.916093	4.02071	O(c1ccc(CC=C)cc1OC)c2c(CCCC3)c3nc(cccc4)c24		0.18		0.51
1237	-0.349942	3.33266	1.14654	0.38779	1.45122	-0.420628	-0.704523	1.16246	4.02201	S=C(Nc1ccc(cc1)-c1cccnc1)Nc1ccc(OCCC)cc1		0.13		0.38
565	-0.26317	5.31348	0.719622	-0.301804	0.818729	0.116667	-0.081907	0.88004	4.02517	S(=O)([O-])(=Nc1c2c(ccc1)c(O)ccc2)c1cc2c(cc1)cccc2		0.16		0.25
1229	-0.382775	3.38895	1.15359	0.245053	1.40561	-0.210297	-0.737342	1.09646	4.02821	S=C(Nc1ccc(cc1)-c1ncccc1)Nc1ccc(OC(C)C)cc1		0.14		0.33
GSK2200145A	-0.198575	2.54456	1.6685	-0.385143	0.786403	0.248641	-0.526816	1.15428	4.03171	C(Oc1ccc(CN2CCC3(CC2)OCCc2sccc32)cc1)c1ccccn1		0.11		0.52
5004	4.9885	3.6247	2.85634	0.556171	1.58859	1.39452	-0.214535	0.983279	4.03176	Clc1ccc(N2C(=C\C(=N\CC[NH+]3CC[NH+](CCCN4C(=O)c(cccc5)c5C4=O)CC3)\C(Nc6ccc(Cl)cc6)=C7)C7=Nc(cccc8)c28)cc1		0.09		0.46
3456	2.59335	3.21642	-0.019482	0.520277	2.03196	-1.1491	-1.14042	1.19408	4.03557	o1c2c(cc1-c1ccc(OCCCCCCOc3ccc(cc3)C(=[NH2+])N)cc1)cc(cc2)C(=[NH2+])N		0.1		0.32
673	0.453686	3.27089	0.517563	0.408493	1.33833	0.15247	-0.359666	0.894535	4.03604	O1c2c(N=C(C1c1ccccc1)c1ccccc1)c(nc(NC(OCC)=O)c2)N		0.16		0.39
3891	-0.045494	3.70175	1.07776	0.411234	0.615095	0.744323	-0.355409	0.546637	4.03642	Clc1cccc(Cl)c1C2N(C(=O)c3ccncc3)N=C(c4cc(C)c(O)cc4)C2		0.13		0.5
3607	1.52235	2.72377	0.323556	0.177223	1.99233	-0.531713	-0.905287	1.1776	4.03645	o1c2c(cc(cc2)C(=[NH2+])NC(C)C)cc1CCc1oc2c(cc(cc2)C(=[NH2+])NC(C)C)c1		0.1		0.35
5334	-0.392641	4.42789	0.913029	-0.797891	0.207989	0.787836	-0.183218	1.26009	4.03683	O1c(cc(OC)c(c[n+](C)c2c3ccc4c2cc5c(OCO5)c4)c36)c6OC1		0.11		0.45
5333	-0.392641	4.42789	0.913029	-0.797891	0.207989	0.787836	-0.183218	1.26009	4.03683	O1c(cc(OC)c(c(ccc2c3cc4c(OCO4)c2)c3[n+](C)c5)c56)c6OC1		0.12		0.45
2240	-0.267748	4.05518	0.93397	-0.23839	0.997169	0.144978	-0.404489	0.602782	4.03726	O(C)c1cc/2c(NC(=C\C\2=N/c2cc(O)ccc2)c2ccccc2)cc1		0.2		0.41
4602	-0.341079	3.34548	1.14531	0.186914	1.08933	0.736071	-0.671607	1.40539	4.0375	Brc1ccc(c2nc(sc(c3occc3)n4)n4c2C[NH+]5CCCCC5)cc1		0.14		0.45
3290	1.82529	2.34411	1.20695	0.585456	1.04674	0.784392	0.189113	0.595769	4.04359	Clc1cc2oc(cc2cc1)C[NH+]1CCN(CC1)c1ccc(OCC2(Oc3nc([N+](=O)[O-])cn3C2)C)cc1		0.09		0.49
5973	0.250722	4.76355	0.10779	0.02453	1.70453	0.261837	-0.8218	1.41029	4.04615	S(=O)(c1ccccc1c2ccccc2)c3cc(c(N)nc(N)n4)c4cc3		0.18		0.24
3291	2.83878	2.19437	1.3	1.40864	-0.137843	0.766448	0.346512	1.08098	4.04681	FC(F)(F)Oc1cc2cc(oc2cc1)C[NH+]1CCN(CC1)c1ccc(OCC2(Oc3nc([N+](=O)[O-])cn3C2)C)cc1		0.09		0.48
5951	0.524959	4.74523	-0.004399	0.186443	1.63932	0.335273	-0.49679	1.22999	4.04938	S(=O)(=O)(c1cc(c2ccccc2)ccc1)c3cc(c(N)nc(N)n4)c4cc3		0.18		0.23
4136	-0.331301	3.43266	1.02112	0.640852	1.06263	0.225798	-0.514953	1.14643	4.04967	Clc1nc(c2ccc(OC)cc2)c(ncn3Cc4ccc(OC)cc4)c3n1		0.15		0.53
SB-715964-H	0.654124	3.22954	0.763022	0.830005	2.26222	0.290029	-0.825235	1.53698	4.05308	OC(=O)\C=C/C(O)=O.CN(C)CCCC(=O)Nc1n[nH]c2cnc(cc12)-c1cncc(c1)-c1ccccc1		0.19		0.51
GSK1064445A	0.046855	3.01291	1.12812	0.624152	1.69484	-0.05841	-0.852977	1.09741	4.05463	CN(C(C)=O)c1ccc(Oc2ccnc(NCc3c(C)cccc3C)n2)cc1		0.14		0.6
925	2.83452	4.13788	0.746248	1.12294	1.35841	0.913201	1.48714	1.4832	4.05736	O=[N+]([O-])c1ccc(cc1)-c1cc2[n+]([O-])c(C#N)c([n+]([O-])c2cc1)N1CCN(CC1)c1ccc([N+](=O)[O-])cc1		0.06		0.35
GSK1057729A	0.523628	3.49994	0.529142	0.732306	1.70525	-0.251942	-0.456776	0.792864	4.0586	CC(=O)Nc1ccc(cc1)S(=O)(=O)Nc1ccccc1Nc1ccc(C)cc1		0.07		0.25
5181	0.547067	3.44279	0.989575	1.4823	1.03586	0.685389	0.075795	0.915773	4.05889	Brc1ccc(C(S\C(=N/NC(=O)COc2nccnc2)\N3c4ccc(Cl)cc4)=C3)cc1		0.12		0.49
GSK2016627A	0.43246	2.61232	1.06942	0.765602	1.09332	-0.643487	0.042277	0.916455	4.06069	COc1ccc(CN(C)S(=O)(=O)c2ccc(OC)c(c2)-c2nc(no2)C(C)C)cc1		0.18		0.45
4821	-0.51544	3.37555	1.51434	0.019449	1.46391	0.32985	-0.766486	1.15378	4.06333	n1cnc(n(Cc2ccccc2)cn3)c3c1c4ccc(C(C)(C)C)cc4		0.14		0.44
GSK1063699A	0.469701	3.89396	0.645161	0.817323	2.0531	0.623432	-0.463171	1.28958	4.06654	CN(Cc1nc2ccccc2s1)C(=O)c1cccc(NC(=O)c2ccncc2)c1		0.14		0.46
6590	1.18939	3.65273	1.16834	0.936997	1.90831	1.08175	0.381481	0.764974	4.0666	S=C1[N-]N=C(c2ccc(N\N=C(\C(=NN3c4ccccc4)C)/C3=O)cc2)N1c5ccccc5		0.1		0.3
3262	2.6018	2.34318	1.38175	1.26212	0.748338	1.08347	-0.114332	0.592869	4.06701	s1cc(nc1-c1ccc(cc1)C(F)(F)F)C[NH+]1CCN(CC1)c1ccc(OCC2(Oc3nc([N+](=O)[O-])cn3C2)C)cc1		0.1		0.46
6219	3.51376	1.45103	1.65521	-0.124371	-0.114612	-0.142225	0.32762	1.36363	4.07209	O(C)c1c(OC)cc(C(OC2CC(C[NH+]3C(c4c(c(ccc(OC)c5)c5[nH]4)CC3)C6)C6C(C(OC)=O)C2OC)=O)cc1OC		0.1		0.53
1073	3.51376	1.45103	1.65521	-0.124371	-0.114612	-0.142225	0.32762	1.36363	4.07209	O(C)C1C(C2C(CC1OC(=O)c1cc(OC)c(OC)c(OC)c1)C[NH+]1C(C2)c2[nH]c3cc(OC)ccc3c2CC1)C(OC)=O		0.1		0.53
872	-0.225513	3.39313	1.02164	0.308052	1.5617	-0.09513	-0.481095	1.06847	4.07272	Clc1ccc(cc1)C([NH2+]Cc1c2c(ccc1)cccc2)Cn1ccnc1		0.19		0.39
3261	3.40199	1.88211	1.51177	0.681641	1.13994	0.653018	0.384464	1.41238	4.07291	O1c2nc([N+](=O)[O-])cn2CC1(COc1ccc(N2CC[NH+](CC2)Cc2onc(n2)-c2ccc(cc2)C(C)(C)C)cc1)C		0.08		0.51
6380	-0.182301	3.213	1.28448	0.663359	1.39686	0.040513	-0.246844	0.962349	4.07294	S=C(Nc1oc(C2CCC2)cn1)[N-]\N=C(\c3ccccc3)/c4ccccc4		0.1		0.26
GW652926X	-0.068758	2.78805	1.35665	-0.134946	0.582296	-0.519064	-0.429848	0.491418	4.07449	CCOC(=O)c1c(oc2ccc(O)c(CN3CCCCC3)c12)-c1ccccc1		0.13		0.48
6028	5.21684	6.33736	2.23479	1.20384	1.53438	0.100866	0.334483	1.45985	4.0754	S(Sc1ccccc1C(=O)Nc2c(cccc3)c3ccc2[N+](=O)[O-])c4ccccc4C(=O)Nc5c(cccc6)c6ccc5[N+](=O)[O-]		0.11		0.26
4725	-0.011625	3.93187	0.561514	0.881661	0.451785	-0.259903	-0.436954	0.549461	4.07543	Fc1cc(F)ccc1c2cc(C(=O)N\N=C\c3ccc(OC)cc3)c(O)cc2		0.1		0.41
1412	-0.651077	4.17594	1.33744	0.446878	0.535256	-0.155487	0.244924	0.821034	4.07586	Brc1ccc(cc1)-c1ccc(cc1)C(=O)c1ccc(S(=O)(=O)C)cc1		0.12		0.23
2904	1.58956	2.46974	0.925459	-0.076111	2.06679	0.554675	-0.245495	1.12502	4.07919	O=C(Nn1c(cc(C[NH+]2CC[NH+](CC2)Cc2ccccc2)c1C)-c1ccccc1)c1ccncc1		0.14		0.41
5095	0.241731	2.412	1.44474	-0.524146	0.892426	0.564267	-1.29881	0.967034	4.07935	Clc1cc([nH+]c(ccc(OC)c2)c2c3NCC4CCC[NH+](CCCC5)C45C)c3cc1		0.13		0.6
2402	0.226946	3.92138	0.957733	0.436808	1.09119	0.651166	0.537548	0.73019	4.08015	O=C1c2cc(ccc2N2C1=Nc1c(cccc1)C2=O)C(OCc1ccccc1)=O		0.17		0.48
4767	-0.242912	4.03372	0.740408	0.648852	0.55857	-0.076812	-0.580346	0.527709	4.08147	Fc1cc(F)ccc1c2cc(C(=O)N\N=C\c3ccc(C)cc3)c(O)cc2		0.07		0.39
GSK1826247A	1.36858	2.84569	0.903199	1.25361	1.75831	-0.032596	0.140828	0.802721	4.08301	Cn1ccnc1CNCCS(=O)(=O)c1cccc(Nc2ccc(cn2)-c2cccc(F)c2)c1		0.11		0.44
GSK1055950A	0.822445	2.63417	0.983675	0.621349	1.77208	0.194941	-0.706433	0.823649	4.08532	O=C(Nc1ccccc1N1CCOCC1)C(Cc1ccccc1)NC(=O)c1cccs1		0.11		0.42
GSK1729177A	0.822445	2.63417	0.983675	0.621349	1.77208	0.194941	-0.706433	0.823649	4.08532	O=C(Nc1ccccc1N1CCOCC1)[C@H](Cc1ccccc1)NC(=O)c1cccs1		0.11		0.42
5426	-0.780288	5.06154	1.22651	0.791529	0.694389	0.644474	-0.414448	1.40762	4.08589	Clc1cc(Cl)ccc1C(=O)c2nnn(c3c(cccc4)c4ccc3)c2		0.17		0.34
1583	0.227161	2.94687	1.02261	0.30558	1.64048	0.329846	-0.940891	0.946055	4.08774	s1c(nnc1NC1CCCCC1)-c1ccc(NC(=S)Nc2ccccc2)cc1		0.11		0.22
3791	1.04071	2.64039	0.986873	0.179591	1.50125	0.76618	-0.089085	0.819836	4.08832	o1c(C(=O)N2CCc(cc(N3CC[NH+](Cc4ccccc4)CC3)cc5)c5C2)ccc1[N+](=O)[O-]		0.08		0.37
GSK831784A	0.269373	2.42399	1.3635	1.00794	1.42947	-0.794543	-0.294175	1.30008	4.08878	CC(C)OC(=O)COc1ccc(cc1)-c1cnc(nc1)N(C)CCc1ccncc1		0.14		0.54
5273	0.655404	3.49242	1.07168	1.78943	0.72813	0.849116	-0.003441	0.834234	4.09009	Brc1ccc(C(S\C(=N/NC(=O)COc2nccnc2)\N3c4ccc(Cl)cc4Cl)=C3)cc1		0.13		0.49
2521	0.875727	2.98211	0.671705	0.833525	1.8517	-0.077704	-0.254228	0.937423	4.09012	S=C(Nc1ccc(cc1)/C(=N/NC(=O)c1ccncc1)/C)Nc1ccc(OCC)cc1		0.09		0.37
639	-0.104714	2.74262	1.37698	0.560347	1.63994	-0.644652	-0.894047	1.17209	4.0941	O(CC)c1cc2[nH+]ccc(N\N=C\c3ccc(N(CC)CC)cc3)c2cc1		0.09		0.46
3169	-0.865938	3.39175	1.75002	-0.534541	1.10556	0.015738	-0.889559	1.31147	4.09459	S1c2c3c(ccc2N(c2c1cccc2)CCC[N+](C)(C)C)cccc3		0.16		0.48
5451	-0.13703	2.78389	1.32817	0.413741	1.61079	-0.442535	-0.90271	1.13638	4.09578	O(C)c1cc([nH+]c(C)cc2N\N=C\c3ccc(N(CC)CC)cc3)c2cc1		0.13		0.49
5220	1.28655	3.00073	0.530072	0.990071	1.40134	-0.148612	0.093979	0.600641	4.09793	S(C(c1ccc(O)cc1)=C2)\C(=N/NC(=O)COc3nccnc3)\N2c4ccc(OCC)cc4		0.1		0.45
654	-0.449053	3.04791	1.70183	-0.300629	1.37976	0.146212	-1.00069	0.945235	4.10044	[nH+]1c2c(cc(cc2)C2CCCCC2)c(N\N=C\c2ccccc2)cc1C		0.12		0.25
6591	1.20509	3.50826	0.722066	1.24033	1.64332	0.619642	0.2765	0.765366	4.10091	Fc1ccc(\C=N/NC(=O)c2ccc(N\N=C(/C(=NN3c4ccccc4)C)\C3=O)cc2)cc1		0.09		0.34
5225	0.592154	3.46973	1.03886	1.75116	0.761453	0.787961	-0.023136	0.833202	4.1038	Clc1cc(Cl)ccc1N(C=C2c3ccc(Cl)cc3)\C(\S2)=N\NC(=O)COc4nccnc4		0.11		0.48
5090	0.592154	3.46973	1.03886	1.75116	0.761453	0.787961	-0.023136	0.833202	4.1038	Clc1cc(Cl)ccc1C(S\C(=N/NC(=O)COc2nccnc2)\N3c4ccc(Cl)cc4)=C3		0.1		0.48
GSK1505361A	1.87496	3.11351	0.862718	0.746848	2.12546	0.980136	-0.778858	0.623462	4.10404	Nc1cc(nn1-c1cccc(c1)C(=O)NCC1CN(C(=O)C1)c1ccccc1)-c1ccc(Cl)cc1		0.11		0.45
2906	1.44167	2.65382	0.87967	0.419628	1.83387	0.924443	-0.191409	1.03747	4.10657	Fc1ccc(N2CC[NH+](CC2)Cc2cc(n(NC(=O)c3nccnc3)c2C)-c2ccccc2)cc1		0.11		0.46
719	-0.30198	4.49542	0.561539	0.091296	1.88187	0.149986	-0.734786	1.66348	4.10926	[NH2+]=C(Nc1nc(cc2c1cccc2)-c1ncccc1)c1ccccc1		0.17		0.2
2907	1.76289	2.4693	0.924623	0.277436	1.98048	0.691859	-0.069721	1.05614	4.10971	O(C)c1ccccc1N1CC[NH+](CC1)Cc1cc(n(NC(=O)c2nccnc2)c1C)-c1ccccc1		0.16		0.53
2901	2.18079	2.37136	0.799087	-0.15393	1.76441	0.764014	-0.045672	1.05855	4.11261	O1c2cc(ccc2OC1)C[NH+]1CC[NH+](CC1)Cc1cc(n(NC(=O)c2ccncc2)c1C)-c1ccccc1		0.14		0.44
2900	2.18079	2.37136	0.799087	-0.15393	1.76441	0.764014	-0.045672	1.05855	4.11261	O1c2cc(ccc2OC1)C[NH+]1CC[NH+](CC1)Cc1cc(n(NC(=O)c2ccncc2)c1-c1ccccc1)C		0.13		0.42
2322	-0.899772	3.54689	1.59975	-0.396336	1.11434	-0.09301	-0.993626	1.21453	4.11544	S1CCN(CC1)c1ccc(NCc2c3c(ccc2)cccc3)cc1		0.15		0.34
GSK1279755A	-0.215394	3.24049	1.14936	0.707292	1.76523	-0.481854	-0.926352	1.12779	4.11767	CCCSc1ncccc1C(=O)Nc1ccccc1Nc1ccccc1		0.1		0.39
2423	-0.139369	4.04847	0.985094	0.433139	0.827671	0.888213	0.109871	0.806016	4.12219	Fc1cc2c(N3C(=Nc4c(cccc4OCc4ccccc4)C3=O)C2=O)cc1		0.18		0.53
4094	-0.146804	3.65309	0.931555	0.178313	0.843117	0.574674	-0.276972	0.622269	4.12274	Clc1ccc(C2N(C(=O)c3ccncc3)N=C(c4cc(C)c(O)cc4)C2)cc1		0.09		0.5
3864	-0.146804	3.65309	0.931555	0.178313	0.843117	0.574674	-0.276972	0.622269	4.12274	Clc1ccccc1C2N(C(=O)c3ccncc3)N=C(c4cc(C)c(O)cc4)C2		0.12		0.5
GSK2200174A	-0.041086	2.68318	1.48815	-0.658304	0.484571	0.816846	-0.383356	1.03328	4.12442	C(N1CCC2(CC1)OCCc1sccc21)c1cccc(n1)-c1ccc2OCOc2c1		0.11		0.46
3289	2.16228	2.2666	1.22652	1.02702	0.530248	1.00484	-0.0316	0.4883	4.12534	FC(F)(F)c1cc2oc(cc2cc1)C[NH+]1CCN(CC1)c1ccc(OCC2(Oc3nc([N+](=O)[O-])cn3C2)C)cc1		0.11		0.48
3288	2.16228	2.2666	1.22652	1.02702	0.530248	1.00484	-0.0316	0.4883	4.12534	FC(F)(F)c1cc2cc(oc2cc1)C[NH+]1CCN(CC1)c1ccc(OCC2(Oc3nc([N+](=O)[O-])cn3C2)C)cc1		0.1		0.48
GSK1859936A	0.305099	2.76573	0.886439	0.790553	1.45601	0.015172	-0.555848	1.04384	4.12584	CCN(Cc1ccc2OCOc2c1)C(=O)CSc1nc(NC)c2ccccc2n1		0.16		0.46
483	-0.487188	5.06283	0.665069	-0.724159	1.4562	0.023235	-1.35049	1.46941	4.12962	Nc1c2c(ccc1Cc1ccc3c(cccc3)c1N)cccc2		0.18		0.26
482	-0.487188	5.06283	0.665069	-0.724159	1.4562	0.023235	-1.35049	1.46941	4.12962	Nc1ccc2c(cccc2)c1Cc1c2c(ccc1N)cccc2		0.2		0.26
4263	-0.717295	3.11767	1.49576	0.034415	0.584593	0.311752	-1.06301	1.14888	4.13359	S1CC[NH+](Cc2cc(c3ccc(F)cc3)n(c4ccccc4F)c2C)CC1		0.11		0.43
6498	-0.785649	4.20442	1.26671	-0.538898	0.885926	0.597478	-0.900179	1.10684	4.13363	S1c(cccc2)c2NC1c3ccc(C4Sc(cccc5)c5N4)cc3		0.08		0.2
5510	-0.886764	5.00367	1.14952	0.46487	1.02172	0.437056	-0.369356	1.50124	4.13395	Clc1ccc(n2nnc(C(=O)c3cc(cccc4)c4cc3)c2)cc1		0.1		0.31
GSK148788A	0.493473	2.55772	0.798263	0.92718	1.0514	-0.880213	-0.382593	0.946215	4.13478	COc1ccc(CCNC(=O)c2cc(on2)-c2ccc(OC)c(OC)c2)cc1OC		0.16		0.51
3335	0.814653	3.06486	0.909742	0.958108	0.891553	0.458019	0.503373	0.592834	4.13536	Clc1ccc(cc1)-c1oc(nc1)-c1cc(OCC2(Oc3nc([N+](=O)[O-])cn3C2)C)ccc1		0.12		0.5
5511	0.488865	3.44722	0.887571	1.53899	0.975854	0.659732	0.0848	0.91323	4.13721	Clc1cc(Cl)ccc1N(C=C2c3ccccc3)\C(\S2)=N\NC(=O)COc4nccnc4		0.14		0.48
5490	0.488865	3.44722	0.887571	1.53899	0.975854	0.659732	0.0848	0.91323	4.13721	Clc1ccc(C(S\C(=N/NC(=O)COc2nccnc2)\N3c4ccc(Cl)cc4)=C3)cc1		0.09		0.48
3458	2.38886	3.31635	-0.234111	0.440899	2.05999	-1.06335	-1.09848	1.21691	4.13747	o1c2cc(ccc2cc1-c1cc(OCCCCCOc2ccc(cc2)C(=[NH2+])N)ccc1)C(=[NH2+])N		0.13		0.32
3454	2.38886	3.31635	-0.234111	0.440899	2.05999	-1.06335	-1.09848	1.21691	4.13747	o1c2c(cc1-c1ccc(OCCCCCOc3ccc(cc3)C(=[NH2+])N)cc1)cc(cc2)C(=[NH2+])N		0.1		0.32
3450	2.38886	3.31635	-0.234111	0.440899	2.05999	-1.06335	-1.09848	1.21691	4.13747	o1c2c(cc1-c1cc(OCCCCCOc3ccc(cc3)C(=[NH2+])N)ccc1)cc(cc2)C(=[NH2+])N		0.12		0.32
GSK854602A	0.897308	2.81119	0.993755	1.17751	0.684591	0.854436	-0.503295	0.483692	4.13808	FC(F)(F)c1cccc(c1)-c1ccc(C=C(NC(=O)c2ccccc2)C(=O)N2CCOCC2)o1		0.13		0.43
5625	-0.789127	3.15016	1.66151	-0.240597	0.869329	0.233445	-0.999206	1.19038	4.14062	Clc1ccccc1c2n(c3ccccc3)c(C)c(C[NH+]4CCSCC4)c2		0.13		0.43
5624	-0.789127	3.15016	1.66151	-0.240597	0.869329	0.233445	-0.999206	1.19038	4.14062	Clc1ccccc1n2c(c3ccccc3)cc(C[NH+]4CCSCC4)c2C		0.14		0.43
4722	-0.308644	4.72292	0.75049	1.15909	0.368965	1.01753	-0.341761	1.4178	4.14123	Fc1c(F)c(n(c(cccc2)c2n3)c3n(ncc4C(OCC)=O)c45)c5cc1F		0.14		0.46
4594	-0.527043	3.49241	1.13464	0.282213	1.14648	0.782127	-0.650948	1.46194	4.14515	Brc1ccc(c2nc(sc(c3sccc3)n4)n4c2C[NH+]5CCCC5)cc1		0.14		0.39
4557	-0.326707	3.39537	0.875066	0.322323	1.02615	0.788872	-0.533289	1.45038	4.14554	Brc1ccc(c2nc(sc(c3sccc3)n4)n4c2C[NH+]5CCOCC5)cc1		0.14		0.42
4980	5.19864	3.51245	3.0898	0.620199	1.57429	1.26247	-0.301473	0.953564	4.14614	Clc1ccc(N2C(=C\C(=N\CC[NH+]3CC[NH+](CCCCN4C(=O)c(cccc5)c5C4=O)CC3)\C(Nc6ccc(Cl)cc6)=C7)C7=Nc(cccc8)c28)cc1		0.09		0.46
5668	0.382711	3.3681	0.810056	1.21081	1.29622	0.454959	0.135196	0.987392	4.1514	Clc1ccc(N(C=C2c3ccccc3)\C(\S2)=N\NC(=O)COc4nccnc4)cc1		0.12		0.48
4761	-0.439796	3.02201	1.40505	0.567277	1.45544	-0.160926	-1.03673	1.10671	4.15384	Clc1cc([nH+]c(C)cc2N\N=C\c3ccc(N(CC)CC)cc3)c2cc1		0.08		0.41
651	-0.439796	3.02201	1.40505	0.567277	1.45544	-0.160926	-1.03673	1.10671	4.15384	Clc1cc2[nH+]c(cc(N\N=C\c3ccc(N(CC)CC)cc3)c2cc1)C		0.08		0.41
GSK547491A	2.27021	2.06845	1.93272	0.924115	2.08232	1.05992	-0.36509	1.06141	4.15698	C(CN1CCOCC1)Cn1c(Sc2ccnc(n2)N2CCN(CC2)c2ccncc2)nnc1-c1ccccc1		0.1		0.33
GSK547489A	2.11478	1.96607	2.29981	1.20169	2.32306	0.532512	-0.586586	1.06649	4.15812	CCN(CC)CCCn1c(Sc2ccnc(n2)N2CCN(CC2)c2ccncc2)nnc1-c1ccccc1		0.13		0.34
GSK547511A	2.2688	2.06773	1.92743	0.923021	2.08326	1.06018	-0.36324	1.0636	4.15856	C(Cn1c(Cc2ccccc2)nnc1Sc1ccnc(n1)N1CCN(CC1)c1ccncc1)N1CCOCC1		0.1		0.33
6592	1.19694	3.59914	0.92584	0.881117	1.90697	1.01173	0.468557	0.808725	4.15906	O=C(N1c2ccccc2)\C(\C(=N1)C)=N/Nc3ccc(C(N(c4ccccc4)C(=O)[N-]5)=N5)cc3		0.11		0.33
5574	-0.441848	2.88399	1.29575	-0.163392	0.948843	0.455894	-1.25042	1.27948	4.16354	Clc1ccc(n2c(c3ccc(F)cc3)cc(C[NH+]4CC[NH+](C)CC4)c2C)cc1		0.08		0.46
GSK547512A	2.47572	1.96349	2.07095	0.991529	2.07746	0.972675	-0.386057	1.08272	4.16475	C(CN1CCOCC1)Cn1c(Cc2ccccc2)nnc1Sc1ccnc(n1)N1CCN(CC1)c1ccncc1		0.09		0.33
989	4.39937	3.38796	0.499952	1.54598	1.397	-0.877182	0.264667	1.5721	4.16703	S(=O)(=O)(c1ccc(NCCCOc2c(OC)cc(cc2OC)Cc2cnc(nc2N)N)cc1)c1ccc([N+](=O)[O-])cc1		0.13		0.4
6589	1.78336	3.43532	1.21918	0.874034	1.92977	1.22292	0.634874	0.631091	4.16951	S=C1N(c2ccccc2)C(c3ccc(N\N=C(\C(=NN4c5ccccc5)C)/C4=O)cc3)=NN1C(=O)C		0.1		0.32
GSK547490A	2.06328	2.17432	1.78904	0.855721	2.08869	1.14718	-0.342771	1.04377	4.17021	C(Cn1c(Sc2ccnc(n2)N2CCN(CC2)c2ccncc2)nnc1-c1ccccc1)N1CCOCC1		0.1		0.33
GSK356463A	1.35632	3.69922	0.396475	0.299211	1.89773	1.28063	-0.397806	0.858963	4.17254	CC1=C(C(NC(=O)N1)c1cc(cs1)C#Cc1ccccc1)C(=O)Nc1ccc2[nH]ncc2c1		0.11		0.28
2238	-0.499763	4.15995	1.11265	-0.476441	1.10297	0.335902	-0.548531	0.581511	4.17332	Oc1cc(\N=C\2/C=C(Nc3c/2cc(cc3)C)c2ccccc2)ccc1		0.15		0.37
GSK1825992A	0.420955	3.01753	0.824473	1.38596	1.50211	-0.647804	-0.137233	1.04399	4.17478	Fc1cccc(c1)-c1cnc(Nc2cccc(c2)S(=O)(=O)CCNCC=C)nc1		0.11		0.35
954	-0.234439	3.41494	1.16071	0.460682	1.58719	0.255406	-0.016747	1.03177	4.17541	O=C(C)c1nc(c2ncn(c2n1)Cc1ccccc1)\C=C\c1ccccc1		0.13		0.38
3243	2.88654	2.15253	1.21181	1.56935	0.084484	0.904442	0.295378	1.11618	4.17797	s1c2cc(OCC3(Oc4nc([N+](=O)[O-])cn4C3)C)ccc2nc1N1CC[NH+](CC1)Cc1ccc(OC(F)(F)F)cc1		0.12		0.46
4728	-0.516749	3.29555	1.20675	-0.137669	1.46185	0.542029	-0.70294	1.46808	4.17887	s1c(nc(c2ccccc2)c3C[NH+]4CCCCC4)n3nc1c5sccc5		0.12		0.36
GSK1402290A	-0.689662	4.22423	0.877246	0.499599	1.77039	0.006825	-0.790994	1.81905	4.18297	C(Cc1ccccc1)Nc1cc(nc2nncn12)-c1ccccc1		0.17		0.35
3293	4.83861	2.2267	2.63835	1.17616	0.005214	0.818194	-0.137598	1.20295	4.18544	FC(F)(F)Oc1ccc(OC2CCN(CC2)c2ccc(cc2)C[NH+]2CCN(CC2)c2ccc(OCC3(Oc4nc([N+](=O)[O-])cn4C3)C)cc2)cc1		0.09		0.47
GSK870943A	-0.839004	4.30294	1.10693	0.370965	1.66907	0.273077	-0.744627	1.78094	4.1855	CN(Cc1ccccc1)c1ccc2nnc(-c3ccccc3)n2n1		0.16		0.36
3897	-0.165364	3.61533	0.807881	0.162505	0.855618	0.531598	-0.269773	0.645404	4.18583	Fc1ccc(C2N(C(=O)c3ccncc3)N=C(c4cc(C)c(O)cc4)C2)cc1		0.09		0.5
1732	-0.690738	5.00338	0.830684	0.281135	0.997038	0.151033	0.146663	1.34007	4.18767	O(c1c2ncccc2c([N+](=O)[O-])cc1)c1cc2c(cc1)cccc2		0.14		0.34
4477	1.09318	2.15053	2.23125	0.492421	0.226062	1.05661	0.725583	0.692212	4.18826	Brc1cc(C=C(C(N(C2CCCCC2)\C(=N\N=C/c3ccc(C)cc3)\S4)=C4)C(=O)O5)c5cc1		0.14		0.45
1227	-0.560305	3.49727	0.985589	0.313473	1.44822	-0.255362	-0.66267	1.17107	4.18832	S=C(Nc1ccc(cc1)-c1ncccc1)Nc1ccc(OCC)cc1		0.14		0.34
GSK547510A	2.31987	1.86072	2.4374	1.2636	2.31625	0.453464	-0.60769	1.08519	4.18977	CCN(CC)CCCn1c(Cc2ccccc2)nnc1Sc1ccnc(n1)N1CCN(CC1)c1ccncc1		0.11		0.34
GSK880009A	0.397982	3.44452	0.889969	1.68773	1.01954	0.685952	-0.497378	0.795482	4.19473	Fc1ccccc1CSc1nc2ccncc2n1CC(=O)Nc1ccc(Br)cc1F		0.15		0.47
4004	1.03002	2.56804	0.699827	0.575694	1.71074	0.180855	-0.186066	0.866953	4.19671	o1c(C(=O)NCc2ccc(N3CCC[NH+](Cc4ccccc4)CC3)cc2)ccc1[N+](=O)[O-]		0.09		0.33
5381	0.470424	3.40941	0.763975	1.52316	0.988359	0.616678	0.091975	0.936373	4.19694	Clc1ccc(N(C=C2c3ccc(F)cc3)\C(\S2)=N\NC(=O)COc4nccnc4)cc1		0.09		0.47
4631	-0.521003	3.45041	0.962961	0.241086	1.13088	0.708959	-0.59147	1.48128	4.20077	Brc1ccc(c2nc(sc(c3occc3)n4)n4c2C[NH+]5CCCC5)cc1		0.14		0.43
GSK1581732A	0.06819	2.75974	0.843097	0.800532	1.2512	-0.698734	-0.445713	1.04116	4.20125	COc1ccc(cc1)-c1nc(CCNC(=O)c2ccc(OC)cc2OC)cs1		0.17		0.53
5100	0.698319	3.55207	1.11646	2.07955	0.442159	0.992332	-0.074359	0.762051	4.20391	Clc1cc(Cl)ccc1C(S\C(=N/NC(=O)COc2nccnc2)\N3c4ccc(Cl)cc4Cl)=C3		0.1		0.48
2705	0.698319	3.55207	1.11646	2.07955	0.442159	0.992332	-0.074359	0.762051	4.20391	Clc1cc(Cl)ccc1C=1N(/C(/SC=1)=N/NC(=O)COc1nccnc1)c1ccc(Cl)cc1Cl		0.09		0.48
GSK120985A	-0.326955	2.87025	1.36263	0.529369	1.01552	0.854861	-0.943016	1.29852	4.20427	Cc1nc(nc(N2CCCN(Cc3ccc(F)cc3)CC2)c1Cl)-c1cccnc1		0.1		0.4
GW655133X	-0.246359	2.85254	1.18086	-0.09699	0.634333	-0.593806	-0.374795	0.552213	4.2079	CCOC(=O)c1c(oc2ccc(O)c(CN3CCCC3)c12)-c1ccccc1		0.13		0.46
GSK1452001A	1.12181	2.22463	1.35334	0.523331	1.85485	0.643293	-0.436511	0.816707	4.20815	CC(C)n1ncc2c(cc(nc12)-c1ccccc1)C(=O)NCC(N1CCCC1)c1ccco1		0.14		0.46
4627	-0.254959	4.22868	0.6632	1.07297	0.245539	0.155542	-0.525427	0.525194	4.20816	Brc1ccc(\C=N\NC(=O)c2cc(c3ccc(F)cc3F)ccc2O)cc1		0.11		0.39
4421	1.73125	1.89262	2.11608	0.760056	0.0729	0.752127	0.873082	0.705788	4.21002	Brc1cc(C=C(C(N(C2CCCCC2)\C(=N\N=C\c3cc(OC)ccc3OC)\S4)=C4)C(=O)O5)c5cc1		0.17		0.47
4420	1.73125	1.89262	2.11608	0.760056	0.0729	0.752127	0.873082	0.705788	4.21002	Brc1cc(C=C(C(N(C2CCCCC2)\C(=N\N=C/c3cc(OC)c(OC)cc3)\S4)=C4)C(=O)O5)c5cc1		0.16		0.47
GSK380055A	-0.836187	4.0838	0.976117	0.301627	1.42049	0.180888	-0.544396	1.60916	4.2106	COc1ccc(Cc2nn3c(nnc3s2)-c2ccc(C)cc2)cc1		0.13		0.39
3537	1.9185	2.93249	0.976301	1.28807	1.68687	0.573643	0.397109	0.487044	4.21237	Fc1cc(N2CC(OC2=O)CNC(=O)CCC(=O)c2cc3c(cc2)cccc3)ccc1-n1ncnc1		0.12		0.48
4595	-0.32066	3.35333	0.703224	0.281155	1.01059	0.715726	-0.473745	1.4698	4.21464	Brc1ccc(c2nc(sc(c3occc3)n4)n4c2C[NH+]5CCOCC5)cc1		0.14		0.46
4237	0.234225	2.82333	1.06605	1.0076	-0.749767	0.755944	-1.45985	0.977053	4.21486	FC(F)(F)c1c(nc(C(F)(F)F)cc2C(O)C3[NH+](Cc4ccccc4)CCCC3)c2ccc1		0.24		0.49
4456	1.3234	2.07586	2.04603	0.699478	0.120023	0.910308	0.858606	0.727223	4.21649	Brc1cc(C=C(C(N(C2CCCCC2)\C(=N\N=C/c3ccc(OC)cc3)\S4)=C4)C(=O)O5)c5cc1		0.17		0.47
4455	1.3234	2.07586	2.04603	0.699478	0.120023	0.910308	0.858606	0.727223	4.21649	Brc1cc(C=C(C(N(C2CCCCC2)\C(=N\N=C/c3ccccc3OC)\S4)=C4)C(=O)O5)c5cc1		0.2		0.47
GSK1941290A	1.31098	2.15875	1.33445	0.510717	1.84892	0.685604	-0.411367	0.802255	4.21684	CC(C)n1ncc2c(cc(nc12)-c1ccccc1)C(=O)NCC(N1CCOCC1)c1cccs1		0.13		0.42
2317	-0.635219	3.26726	1.20779	-0.547552	1.40545	0.019134	-1.17486	1.34903	4.21815	[NH+]1(CCN(CC1)c1ccccc1NCc1c2c(ccc1)cccc2)C		0.16		0.43
5156	1.24805	2.8692	1.00538	1.59481	-1.44096	1.20046	-0.923161	1.35051	4.21853	Clc1ccc(NC(=O)N2CCCCC2C(O)c3cc(C(F)(F)F)nc(c(C(F)(F)F)ccc4)c34)cc1		0.16		0.51
5378	0.879017	3.44551	0.486313	1.40149	0.927922	0.488184	-0.021593	0.507481	4.21864	Clc1cc(Cl)ccc1N(C=C2c3ccc(O)cc3)\C(\S2)=N\NC(=O)COc4nccnc4		0.11		0.49
4617	0.732532	2.48178	0.88421	-0.034302	1.48309	0.367813	0.094489	0.942096	4.21922	O(C)c1ccc(N2CC[NH+](Cc3[n+]([O-])c(cc(C)c(C)c4)c4[n+]([O-])c3C(=O)C)CC2)cc1		0.1		0.47
1528	5.98168	5.55766	4.60162	-1.25689	0.123213	-0.383149	-0.817283	2.18451	4.21977	O(CC1[N+](CC2C1c1c3-c4c2cc2Cc5c6c2c4c2c3c3c(Cc4c3c3c2c6c2c3c(c4)ccc2c5)c1)(CCOCCOCCOC)C)CCOCCOC		0.1		0.49
GSK984529A	0.067058	2.72898	0.694959	0.098555	1.30153	0.169522	-0.55724	1.22666	4.22232	OC(=O)C(F)(F)F.OCCC1CCCCN1C(=O)c1cccc(c1)-c1noc(n1)-c1ccccc1		0.15		0.44
1239	-0.560841	3.4818	0.914689	0.295395	1.46509	-0.245893	-0.634451	1.20559	4.22246	S=C(Nc1ccc(cc1)-c1ccncc1)Nc1ccc(OCC)cc1		0.11		0.34
1236	-0.560841	3.4818	0.914689	0.295395	1.46509	-0.245893	-0.634451	1.20559	4.22246	S=C(Nc1ccc(cc1)-c1cccnc1)Nc1ccc(OCC)cc1		0.12		0.34
2239	-0.575662	4.33465	1.00047	-0.101435	0.820625	0.522935	-0.514963	0.575565	4.2233	Clc1cc/2c(NC(=C\C\2=N/c2cc(O)ccc2)c2ccccc2)cc1		0.14		0.39
5102	0.578688	3.45907	0.846042	1.8303	0.680636	0.7804	0.012761	0.854829	4.2235	Clc1cc(Cl)ccc1N(C=C2c3ccc(F)cc3)\C(\S2)=N\NC(=O)COc4nccnc4		0.1		0.47
4607	0.433601	2.73699	0.892857	0.208159	1.22879	0.694574	-0.007266	0.899653	4.22389	Clc1ccc(N2CC[NH+](Cc3[n+]([O-])c(cc(C)c(C)c4)c4[n+]([O-])c3C(=O)C)CC2)cc1		0.07		0.47
5628	-0.455314	2.87333	1.10293	-0.084247	0.868026	0.448332	-1.21453	1.3011	4.228	Fc1ccc(c2n(c3ccc(F)cc3)c(C)c(C[NH+]4CC[NH+](C)CC4)c2)cc1		0.08		0.46
6039	0.90497	2.68988	0.677026	1.27384	-0.804732	0.694579	-0.913118	0.867865	4.235	FC(F)(F)c1c(nc(C(F)(F)F)cc2C(O)C3[NH+](Cc4ccc(C([O-])=O)cc4)CCCC3)c2ccc1		0.19		0.49
GSK1567135A	0.620031	2.45508	1.22129	1.22523	1.26026	-0.132057	-0.039442	0.675598	4.23593	Cl.COc1ccc(cc1)S(=O)(=O)CC(=O)N(CCN(C)C)c1nc2c(C)ccc(Cl)c2s1		0.15		0.53
5476	-0.312917	2.85978	1.18061	0.464735	1.66	-0.529951	-0.861067	1.19006	4.23621	O(C)c1cc([nH+]ccc2N\N=C\c3ccc(N(CC)CC)cc3)c2cc1		0.13		0.49
GSK1046121A	-0.416488	4.20144	0.697719	0.963961	1.24934	0.607701	-0.429706	1.3388	4.23632	Fc1ccc(cc1)-c1ccc(s1)C(=O)Nc1nc(cs1)-c1ccccn1		0.11		0.31
5445	-0.58615	3.33353	1.107	1.04217	0.335286	0.338416	-0.948463	1.07471	4.2373	s1ccnc1NCCCN2c(cc(C(F)(F)F)cc3)c3Sc(cccc4)c24		0.13		0.42
4770	-0.505603	3.28065	0.965926	-0.083842	1.35292	0.504377	-0.614765	1.48591	4.23775	s1c(nc(c2ccccc2)c3C[NH+]4CCCCC4)n3nc1c5occc5		0.12		0.4
4204	-0.255391	3.60995	0.849829	-0.12838	1.15293	0.410219	-0.199012	0.709993	4.23799	Oc1ccc(C(CC(c2ccccc2)N3C(=O)c4ccncc4)=N3)cc1C		0.13		0.46
3948	1.28804	2.60185	0.308224	-0.058938	1.89636	0.018923	-0.669367	0.962137	4.23915	Oc1c(C[NH+]2CC[NH+](Cc3ccccc3)CC2)cccc1\C(=N/NC(=O)c4ccncc4)\C		0.13		0.51
2532	1.28804	2.60185	0.308224	-0.058938	1.89636	0.018923	-0.669367	0.962137	4.23915	Oc1c(cccc1/C(=N/NC(=O)c1ccncc1)/C)C[NH+]1CC[NH+](CC1)Cc1ccccc1		0.13		0.51
GSK270677A	1.32348	2.96844	0.828118	1.72267	0.727155	0.40884	0.067679	0.34223	4.24013	COc1cc(Nc2ccccc2)ccc1NS(=O)(=O)c1ccc(s1)-c1cc(n(C)n1)C(F)(F)F		0.16		0.36
GSK1017370A	0.220993	2.17743	1.07264	0.574585	1.3481	-0.125499	-0.51216	1.36954	4.24014	OC(=O)C(F)(F)F.OC(=O)C(F)(F)F.COCCN1CCN(CC1)c1ncc(cn1)-c1ccccc1OCc1cc(C)on1		0.15		0.49
GSK1434490A	-0.304544	3.08964	0.794983	0.324337	0.621395	0.62589	-0.494401	1.18777	4.24269	Fc1ccccc1-c1noc(n1)N1CCN(Cc2ccc3OCOc3c2)CC1		0.12		0.45
2518	0.440462	3.24702	0.580895	0.631247	1.87288	0.281617	-0.304329	0.934178	4.24302	S=C(Nc1ccc(cc1)C)Nc1ccc(cc1)/C(=N/NC(=O)c1ccncc1)/C		0.08		0.26
2836	-0.558776	4.25261	0.696923	0.086009	1.28861	0.721969	-1.16183	1.33282	4.24359	Brc1cc2c3nnc(N)c(c3[nH]c2cc1)-c1ccc(cc1)C(C)C		0.2		0.33
4495	0.909495	2.23615	2.04385	0.533315	0.25816	1.04868	0.813792	0.749339	4.24682	Brc1ccc(\C=N\N=C(/SC=C2C(C(=O)Oc3c4cccc3)=C4)\N2C5CCCCC5)cc1		0.15		0.44
4555	0.544958	4.14154	0.065041	0.11903	2.02992	0.893326	-1.16198	1.58797	4.24734	n1c(N)c(nc(N(Cc2cc(Cc(cccc3)c34)c4cc2)C)cn5)c5nc1N		0.16		0.37
3145	0.942873	2.65539	0.547785	0.921408	1.45098	0.218504	-0.228199	0.834531	4.24821	Fc1cc(ccc1N1CC[NH+](CC1)Cc1ccccc1)CNC(=O)c1oc([N+](=O)[O-])cc1		0.1		0.4
2517	0.43062	3.41088	0.508599	1.03425	1.57188	0.473144	-0.277819	0.922734	4.24933	Brc1ccc(NC(=S)Nc2ccc(cc2)/C(=N/NC(=O)c2ccncc2)/C)cc1		0.13		0.3
4715	-0.318324	4.20603	0.630306	1.03472	0.27886	0.094365	-0.545099	0.524153	4.24962	Clc1ccc(\C=N\NC(=O)c2cc(c3ccc(F)cc3F)ccc2O)cc1		0.06		0.37
5622	-0.993352	4.94904	1.07236	0.138411	1.35015	0.229235	-0.325	1.59794	4.24969	O=C(c1c(cccc2)c2ccc1)c3nnn(c4ccccc4)c3		0.16		0.27
5621	-0.993352	4.94904	1.07236	0.138411	1.35015	0.229235	-0.325	1.59794	4.24969	O=C(c1ccccc1)c2nnn(c3c(cccc4)c4ccc3)c2		0.17		0.27
5633	-0.531664	2.87861	1.33693	-0.454308	1.24632	0.334393	-1.18012	1.34391	4.25222	Clc1ccccc1c2n(c3ccccc3)c(C)c(C[NH+]4CC[NH+](C)CC4)c2		0.13		0.46
5632	-0.531664	2.87861	1.33693	-0.454308	1.24632	0.334393	-1.18012	1.34391	4.25222	Clc1ccccc1n2c(c3ccccc3)cc(C[NH+]4CC[NH+](C)CC4)c2C		0.14		0.46
3620	1.83247	2.58772	0.066227	0.689499	1.89696	-1.10566	-0.662611	1.23548	4.25622	o1c2c(cc(cc2)C(=[NH2+])NOC)cc1CCCCCc1oc2c(cc(cc2)C(=[NH2+])NOC)c1		0.11		0.29
GSK1759150A	-0.74397	3.05018	1.3226	0.817926	0.931661	-0.93117	-0.821097	1.28388	4.25797	OC(=O)C(O)=O.CCOc1ccc(cc1)-c1nc(CNCCc2ccc(F)cc2)cs1		0.14		0.4
5326	0.573577	3.14608	0.73079	0.818004	1.91852	0.105196	0.120423	0.893608	4.25892	O=C(N\N=C(/C)\c1nc(\C(=N\NC(=O)c2ccccc2)\C)ccc1)c3ccccc3		0.14		0.3
2520	0.672357	3.1227	0.405009	0.827116	1.77549	0.081022	-0.192168	0.948182	4.25935	S=C(Nc1ccc(cc1)/C(=N/NC(=O)c1ccncc1)/C)Nc1ccc(OC)cc1		0.11		0.36
2222	-0.405553	2.6369	2.05669	-0.457394	1.17544	0.819704	-0.971862	1.07562	4.25973	n1c2nc(N3CCCCC3)ccc2cc(-c2ccccc2)c1N1CCCCC1		0.15		0.37
2217	-0.405553	2.6369	2.05669	-0.457394	1.17544	0.819704	-0.971862	1.07562	4.25973	n1c2nc(N3CCCCC3)ccc2c(cc1N1CCCCC1)-c1ccccc1		0.14		0.34
GW432086X	1.34162	2.82116	0.54203	1.0439	1.1612	0.482439	0.280232	0.605969	4.26116	Clc1ccc(cc1)C(N1CCN(CC1)C(=O)NNC(=O)c1ccc(o1)N(=O)=O)c1ccccc1		0.13		0.37
3461	2.18404	3.4175	-0.449638	0.356099	2.08667	-0.969648	-1.05726	1.23858	4.26271	o1c2cc(ccc2cc1-c1ccc(OCCCCOc2ccc(cc2)C(=[NH2+])N)cc1)C(=[NH2+])N		0.11		0.33
5417	-0.604186	4.5935	0.654876	-0.862402	0.476969	0.417163	-0.494734	0.982217	4.26701	O1c(cc2c(ccc3c2[n+](C)cc(c(OC)c(O)cc4)c34)c5)c5OC1		0.13		0.49
5416	-0.604186	4.5935	0.654876	-0.862402	0.476969	0.417163	-0.494734	0.982217	4.26701	O1c(cc2c(ccc3c2[n+](C)cc(cc(OC)c(O)c4)c34)c5)c5OC1		0.12		0.48
5415	-0.604186	4.5935	0.654876	-0.862402	0.476969	0.417163	-0.494734	0.982217	4.26701	O1c(cc2c(ccc3c2[n+](C)cc(cc(O)c(OC)c4)c34)c5)c5OC1		0.12		0.48
618	0.716073	3.14964	0.193575	0.297292	1.78175	0.196481	-0.79409	0.892269	4.26845	O(Cc1ccccc1)C(=O)Nc1[nH+]c(N)c2N=C(C(Nc2c1)C)c1ccccc1		0.15		0.37
871	-0.331221	3.32213	0.942816	-0.019649	1.8851	-0.301122	-0.433659	1.14985	4.27436	[NH2+](C(Cn1ccnc1)c1ccccc1)Cc1c2c(ccc1)cccc2		0.23		0.35
4390	1.08163	2.31819	2.15722	0.879288	-0.079256	1.2721	0.750695	0.67749	4.27508	Brc1ccc(\C=N\N=C(/SC=C2C(C(=O)Oc3c4cc(Br)cc3)=C4)\N2C5CCCCC5)cc1		0.13		0.44
GSK1635139A	-0.295584	2.76538	1.3183	-0.136626	1.23952	0.319232	-0.74602	0.83763	4.27523	COc1ccc2cc(sc2c1)C(=O)Nc1ccc(cc1)C1CCN(C)CC1		0.12		0.55
4436	1.70372	2.08684	1.66533	0.564364	0.070931	0.740208	0.763457	0.336202	4.27537	Brc1cc(C=C(C(N(C2CCCCC2)\C(=N\N=C/c3cc(OC)c(O)cc3)\S4)=C4)C(=O)O5)c5cc1		0.17		0.47
GSK1553808A	0.139843	2.59144	1.34353	0.084151	1.70701	1.07197	-0.860412	1.4128	4.27666	Cl.Cl.Cc1ccccc1CN1CCc2nc(ncc2C1)N1CCN(CC1)c1ncccn1		0.1		0.4
CCI7967	0.234416	3.17125	0.680879	1.31656	1.85629	-0.412335	-1.20457	1.17239	4.27668	Cc1cc(NCCc2ccccc2)nc(NC(=N)Nc2ccc(Cl)cc2)n1		0.14		0.34
2481	-0.238737	4.10146	0.861091	-0.124824	0.921575	1.29478	-0.562433	0.79999	4.27721	S1c2cc(F)ccc2NC(=CC12c1c(NC2=O)cccc1)c1ccccc1		0.11		0.33
GSK1385423A	1.40755	3.22831	0.376123	0.727221	2.13533	0.359591	-0.534355	0.558867	4.27765	CCn1c2ccc(cc2[nH]c(=O)c1=O)C(=O)Nc1ccccc1Nc1ccc(OC)cc1		0.13		0.51
5499	-0.967271	3.27253	1.60488	-0.203207	0.993401	0.014105	-1.20484	1.07921	4.27875	Clc1cc(CCNc2c(CCCC3)c3[nH+]c(cccc4)c24)ccc1		0.12		0.39
GSK1056042A	0.274424	2.79167	0.911469	0.926727	1.79012	-0.497065	-0.677055	0.846173	4.28061	CCOc1ccccc1NC(=O)C(Cc1ccccc1)NC(=O)c1cccs1		0.14		0.41
GSK1729163A	0.274424	2.79167	0.911469	0.926727	1.79012	-0.497065	-0.677055	0.846173	4.28061	CCOc1ccccc1NC(=O)[C@H](Cc1ccccc1)NC(=O)c1cccs1		0.14		0.41
3640	0.853249	2.64185	0.588882	0.629907	1.74577	0.098037	-0.155886	0.891454	4.28365	o1c(ccc1[N+](=O)[O-])C(=O)NCc1cc(N2CC[NH+](CC2)Cc2ccccc2)ccc1		0.11		0.35
2859	0.853249	2.64185	0.588882	0.629907	1.74577	0.098037	-0.155886	0.891454	4.28365	o1c(ccc1[N+](=O)[O-])C(=O)NCc1ccc(N2CC[NH+](CC2)Cc2ccccc2)cc1		0.09		0.35
GSK395715A	2.76078	2.63601	0.126606	1.62352	1.87752	0.082116	-0.418483	2.12156	4.28444	OC(=O)C(F)(F)F.OC(=O)C(F)(F)F.CCn1c(nc2c(ncc(OCCCNCCc3c[nH]cn3)c12)-c1cccc(Cl)c1)-c1nonc1N		0.14		0.47
1235	-0.575795	3.49821	0.968537	0.227722	1.63014	0.11742	-0.816697	1.2035	4.2847	S=C(Nc1ccc(cc1)-c1ncccc1)Nc1ccc(N(C)C)cc1		0.16		0.3
4294	-0.61761	3.13216	1.25248	0.639568	1.49375	-0.207934	-0.967717	1.17227	4.28798	Clc1cc([nH+]ccc2N\N=C\c3ccc(N(CC)CC)cc3)c2cc1		0.09		0.39
648	-0.61761	3.13216	1.25248	0.639568	1.49375	-0.207934	-0.967717	1.17227	4.28798	Clc1cc2[nH+]ccc(N\N=C\c3ccc(N(CC)CC)cc3)c2cc1		0.09		0.39
4796	-0.738464	2.65192	2.10753	-0.375968	0.986226	-0.147424	-1.08595	0.905893	4.28975	o1c(c(C(C)(C)C)cc(C(C)(C)C)c2)c2nc1c3ccc(N(C)C)cc3		0.18		0.48
4163	4.12782	3.50436	1.04495	1.81892	2.20688	0.323004	0.364669	1.44179	4.29079	s1cc(Cc2nnc(SCC(=O)N\N=C\c3ccccc3)n2NC(=O)c4ccccc4)nc1NC(=O)c5ccccc5		0.1		0.35
5570	0.776103	3.42294	0.334367	1.18926	1.1425	0.359873	0.085856	0.587364	4.29277	Clc1ccc(N(C=C2c3ccc(O)cc3)\C(\S2)=N\NC(=O)COc4nccnc4)cc1		0.1		0.49
5276	1.76036	2.90082	1.15952	1.73267	1.48339	0.965657	0.301098	0.622841	4.29341	Clc1cc(Cl)ccc1\C=N\N(C(=O)c2ccncc2)CC(=O)N3CCN(c4ccc([N+](=O)[O-])cc4)CC3		0.08		0.41
4615	0.78553	2.63636	0.730699	0.183574	1.46643	0.687424	0.073287	0.859159	4.29397	O(C)c1ccccc1N2CCN(NC(=O)c3[n+]([O-])c(cc(C)c(C)c4)c4[n+]([O-])c3C)CC2		0.12		0.51
3187	5.40563	3.42807	3.29684	0.694699	1.55139	1.18184	-0.352494	0.941637	4.29477	Clc1ccc(N2C3=C\C(=N\CC[NH+]4CC[NH+](CC4)CCCCCN4C(=O)c5c(cccc5)C4=O)\C(Nc4ccc(Cl)cc4)=CC3=Nc3c2cccc3)cc1		0.09		0.46
4470	0.999935	2.25769	2.0008	0.825185	-0.033428	1.16789	0.738175	0.699601	4.29634	Brc1cc(C=C(C(N(C2CCCCC2)\C(=N\N=C/c3ccc(F)cc3)\S4)=C4)C(=O)O5)c5cc1		0.13		0.43
GSK1379183A	0.020579	3.84011	0.426479	0.994195	1.25015	0.435115	-1.00868	0.744786	4.29746	Cc1ccc(NC(=O)c2cccc(Cl)c2F)cc1-c1ccc(cc1)C(N)=O		0.1		0.32
4408	1.12233	2.32933	2.2744	1.05389	-0.25621	1.3375	0.618996	0.606521	4.29846	Brc1cc(C=C(C(N(C2CCCCC2)\C(=N\N=C/c3cc(Cl)c(Cl)cc3)\S4)=C4)C(=O)O5)c5cc1		0.13		0.43
GSK749336A	-0.432585	3.02414	0.98047	0.297293	1.30355	-0.159941	-0.647673	0.973311	4.29896	COc1ccc2nc(C)cc(OCC(=O)Nc3cc(C)cc(C)c3)c2c1		0.18		0.56
713	0.318848	3.27294	0.437849	0.72236	1.84853	0.318958	-0.463159	1.13386	4.29989	Brc1ccccc1Cn1cc(c2c1cccc2)\C=N/NC(=[NH2+])c1ncccc1		0.14		0.38
5338	1.65191	2.84629	1.07794	1.42523	1.78937	0.802624	0.381908	0.699994	4.30009	Clc1ccc(\C=N\N(C(=O)c2ccncc2)CC(=O)N3CCN(c4ccc([N+](=O)[O-])cc4)CC3)cc1		0.06		0.39
5337	1.65191	2.84629	1.07794	1.42523	1.78937	0.802624	0.381908	0.699994	4.30009	Clc1cc(\C=N\N(C(=O)c2ccncc2)CC(=O)N3CCN(c4ccc([N+](=O)[O-])cc4)CC3)ccc1		0.09		0.39
5336	1.65191	2.84629	1.07794	1.42523	1.78937	0.802624	0.381908	0.699994	4.30009	Clc1ccccc1\C=N\N(C(=O)c2ccncc2)CC(=O)N3CCN(c4ccc([N+](=O)[O-])cc4)CC3		0.09		0.41
5672	-0.545195	2.86799	1.14407	-0.375154	1.16551	0.326829	-1.14421	1.36553	4.30405	Fc1ccccc1c2n(c3ccccc3)c(C)c(C[NH+]4CC[NH+](C)CC4)c2		0.1		0.46
5671	-0.545195	2.86799	1.14407	-0.375154	1.16551	0.326829	-1.14421	1.36553	4.30405	Fc1ccccc1n2c(c3ccccc3)cc(C[NH+]4CC[NH+](C)CC4)c2C		0.13		0.46
5670	-0.545195	2.86799	1.14407	-0.375154	1.16551	0.326829	-1.14421	1.36553	4.30405	Fc1ccc(c2n(c3ccccc3)c(C)c(C[NH+]4CC[NH+](C)CC4)c2)cc1		0.12		0.46
2223	-0.386259	2.64728	1.61322	-0.37391	1.09385	0.815292	-0.775051	1.1378	4.30561	O1CCN(CC1)c1nc2nc(N3CCCCC3)c(cc2cc1)-c1ccccc1		0.14		0.4
GSK1636456A	0.62294	2.7741	0.878713	0.487764	1.98464	0.668742	-0.346678	0.977081	4.30612	Cn1c(CNCCc2nc(cs2)C(=O)N2Cc3ccccc3C2)nc2ccccc12		0.09		0.45
5342	-0.473256	3.37871	0.887413	-0.275666	1.48582	0.362018	-1.23498	1.175	4.3078	n1nc(c2c(cccc2)n3CC)c3c(c4ccc(C(C)C)cc4)c1N		0.17		0.4
953	-0.748793	3.73962	1.24535	0.587206	1.31955	0.521144	-0.389273	1.12104	4.3083	Clc1nc(c2ncn(c2n1)Cc1ccccc1)\C=C\c1ccccc1		0.13		0.38
3768	0.392621	3.27899	0.857854	1.03752	1.7448	0.209492	0.491203	0.959773	4.31377	[O-]\C(=N/N=C(/C)\c1nc(ccc1)/C(=N\N=C(/[O-])\c1ccccc1)/C)\c1ccccc1		0.13		0.33
GSK810016A	-0.135071	3.10738	0.926453	0.503178	1.87389	0.696607	-0.78309	1.52043	4.31397	CCN(CC)c1ccc(cc1)-c1nn2c(nnc2s1)-c1n[nH]c2CCCc12		0.08		0.36
GSK1832831A	-0.506936	2.84105	1.38886	0.036602	1.51233	0.550349	-0.842331	1.37918	4.31652	CC(C)c1ccc(cc1)-c1cncc(n1)N1CCN(CC1)c1ccncc1		0.12		0.37
538	-1.21784	4.08015	1.31589	0.124346	1.15204	-0.740244	-0.570575	1.29066	4.31883	O=C(CNc1ccc(cc1)-c1ccccc1)c1ccccc1		0.11		0.25
4790	-0.421179	4.1948	0.477981	0.823206	0.497337	-0.035402	-0.440714	0.614553	4.32166	Fc1cc(F)ccc1c2cc(C(=O)N\N=C\c3ccccc3)c(O)cc2		0.1		0.37
3239	1.71156	2.01274	0.99845	1.28759	1.88744	-0.667182	-0.16789	1.00541	4.3225	O(CC)C(=O)Nc1cc(N(CCC[NH+](CC)CC)C)c2nc(cnc2c1)-c1ccc([N+](=O)[O-])cc1		0.14		0.44
4695	0.388346	3.98213	0.070582	0.853249	0.298542	-0.348477	-0.495806	0.140736	4.3237	Fc1cc(F)ccc1c2cc(C(=O)N\N=C\c3cc(OC)c(O)cc3)c(O)cc2		0.1		0.39
4606	0.480694	2.86693	0.806759	0.320271	1.30272	0.994565	-0.058531	0.815918	4.32401	Clc1ccc(N2CCN(NC(=O)c3[n+]([O-])c(cc(C)c(C)c4)c4[n+]([O-])c3C)CC2)cc1		0.05		0.5
505	-1.28295	4.22436	1.47452	0.196102	1.18944	-0.354662	-0.546745	1.23422	4.3265	O(C)c1ccc(N=Nc2ccccc2)cc1-c1ccccc1		0.16		0.32
4527	0.279504	2.99856	0.748468	0.815772	0.779635	0.959664	-0.024878	0.870674	4.32733	Clc1cc([n+]([O-])c(C(=O)C)c(C[NH+]2CCN(c3ccc(Cl)cc3)CC2)[n+]4[O-])c4cc1Cl		0.09		0.44
1413	-0.819238	4.38901	1.11317	0.786223	0.642424	-0.069073	0.308765	0.88514	4.32837	Brc1ccc(cc1)-c1ccc(cc1)C(=O)c1ccc([N+](=O)[O-])cc1		0.12		0.25
4724	-0.498416	3.33444	0.759825	-0.022332	1.37107	0.562531	-0.476692	1.54142	4.33085	s1c(nc(c2ccccc2)c3C[NH+]4CCOCC4)n3nc1c5sccc5		0.12		0.37
GSK1825997A	0.652072	2.5566	0.849477	1.26701	1.65166	-0.772141	0.054748	1.04632	4.33133	COc1ccc(cn1)-c1ccc(Nc2cccc(c2)S(=O)(=O)CCNCC=C)nc1		0.17		0.44
325	5.44762	6.324	3.60968	-0.0184	2.096	0.535922	-1.47485	1.05497	4.33529	S(Sc1ccccc1C(=O)Nc1cc2c3c(n(c2cc1)CC)cccc3)c1ccccc1C(=O)Nc1cc2c3c(n(c2cc1)CC)cccc3		0.11		0.41
5655	-0.519503	3.56973	0.866232	-0.132768	1.23439	0.756001	-1.26297	1.10712	4.33786	Brc1cc(c2c(c(c3ccc(C(C)C)cc3)c(N)nn2)n4C)c4cc1		0.2		0.42
609	-1.06313	5.0689	0.953757	-0.277855	0.931962	0.239221	-0.119489	1.48272	4.33881	O=C([O-])c1cc(nc2c1c1c(cc2)cccc1)-c1ccccc1		0.21		0.28
4766	-0.696513	3.40205	1.02436	-0.083414	1.50396	0.514715	-0.623326	1.54545	4.34075	s1c(nc(c2ccccc2)c3C[NH+]4CCCC4)n3nc1c5sccc5		0.12		0.34
904	-1.17678	4.19201	1.35388	-0.027007	0.932533	-0.45245	0.005513	1.10817	4.34345	O=C(\C=C\c1ccccc1)c1cc(ccc1[O-])-c1ccccc1		0.11		0.22
GSK1239841A	-0.40547	4.18659	0.456821	1.01781	1.14042	0.570026	-0.341507	1.35662	4.34362	Fc1ccccc1-c1ccc(o1)C(=O)Nc1nc(cs1)-c1ccccn1		0.09		0.37
1864	-0.389434	3.45331	0.64019	0.731325	1.30881	-0.401437	0.005601	1.18355	4.34625	O(c1ccc(cc1OC)\C=N\NC(=O)c1ccncc1)c1ccccc1		0.13		0.42
4608	0.472376	2.50396	1.05339	0.943726	1.60515	-0.157612	-0.141467	0.685849	4.34661	s1cccc1Cc2nnc(SC(CC(=O)c3sccc3)c4ccc(C)cc4)n2N		0.09		0.3
4499	0.463774	2.66412	0.983625	1.36294	1.30827	0.010062	-0.112957	0.677852	4.34874	Brc1ccc(C(Sc2nnc(Cc3sccc3)n2N)CC(=O)c4sccc4)cc1		0.13		0.34
712	0.253327	3.28135	0.400258	0.705214	1.86979	0.298649	-0.454349	1.14179	4.3512	Clc1cc(ccc1)Cn1cc(c2c1cccc2)\C=N/NC(=[NH2+])c1ncccc1		0.15		0.33
GSK1863309A	-0.553753	3.12327	0.992689	0.565635	1.403	-0.363023	-0.60121	1.06273	4.3513	Cc1onc(c1C(=O)NCCSc1ccc(C)cc1)-c1ccccc1		0.14		0.44
GSK370365A	0.304345	2.73885	1.26212	0.218186	1.96138	1.12536	-0.494385	1.18007	4.35145	OC(=O)C(F)(F)F.OC(=O)C(F)(F)F.OC(=O)C(F)(F)F.Cc1cc2ncn(-c3nccc(n3)N3CCN(Cc4ccncc4)CC3)c2cc1C		0.13		0.45
GW315921B	2.20358	2.92988	0.717059	0.613189	2.44477	1.03051	-0.754195	0.68033	4.35361	CS(O)(=O)=O.CS(O)(=O)=O.CC1CNC(=N1)c1ccc(NC(=O)c2ccc(cc2)C(=O)Nc2ccc(cc2)C2=NC(C)CN2)cc1		0.08		0.32
3690	1.62568	3.17316	0.41139	1.13857	1.47449	1.15202	0.046817	0.673329	4.35461	S=C(NC(=O)c1ccncc1)NCC1OC(=O)N(C1)c1cc(F)c(-n2nnc3c2cccc3)cc1		0.12		0.45
6587	-0.641654	4.14777	0.524036	0.253909	1.64493	0.161736	-0.514742	1.56082	4.35615	O=C(NNCc1ccccc1)c2cc(cnc3c4cccc3)n4c2		0.13		0.42
GSK1812410A	-1.04512	4.17831	0.902598	-0.492866	0.687122	0.191866	-0.394931	1.28886	4.35657	OC1(Oc2ccccc2N=C1c1ccccc1)c1ccccc1		0.14		0.36
GSK1583248A	0.303923	2.6704	1.10875	1.46817	1.02317	0.127575	-0.132521	0.661221	4.35816	Cl.CN(C)CCN(C(=O)CS(=O)(=O)c1ccc(F)cc1)c1nc2c(C)ccc(Cl)c2s1		0.13		0.47
4316	-0.936815	2.85519	2.16059	-0.334024	0.932251	-0.228374	-0.743987	0.792315	4.35867	o1c(c(C(C)(C)C)cc(C(C)(C)C)c2)c2nc1\C=C\c3ccccc3		0.16		0.41
GSK1214451A	0.185899	2.67117	1.10774	1.00383	1.30052	0.176687	-0.098328	0.67544	4.35884	Cl.CN(C)CCN(C(=O)c1cccc(c1)S(C)(=O)=O)c1nc2c(C)ccc(Cl)c2s1		0.17		0.49
GSK1570383A	0.185899	2.67117	1.10774	1.00383	1.30052	0.176687	-0.098328	0.67544	4.35884	Cl.CN(C)CCN(C(=O)c1ccc(cc1)S(C)(=O)=O)c1nc2c(C)c(Cl)ccc2s1		0.14		0.51
GSK1073395A	-0.360808	3.13402	0.892393	0.242022	1.39016	0.380015	-0.607277	0.947545	4.3606	CSc1cccc(c1)-c1nnc(NC(=O)c2ccc3CCCCc3c2)o1		0.11		0.33
GSK976468A	-0.360808	3.13402	0.892393	0.242022	1.39016	0.380015	-0.607277	0.947545	4.3606	CSc1ccc(cc1)C(=O)Nc1nnc(o1)-c1ccc2CCCCc2c1		0.09		0.33
420	-1.35815	4.14082	1.48973	0.074072	0.887907	-0.854232	-0.338552	1.25812	4.36091	O(Cc1ccccc1)c1ccc(cc1)C(=O)c1ccccc1		0.12		0.27
4459	0.554329	3.49416	0.497534	0.452663	1.26698	0.456454	0.481219	0.430841	4.36335	Oc1ccc(C(CC(c2cc([N+](=O)[O-])ccc2)N3C(=O)c4ccncc4)=N3)cc1C		0.12		0.39
3228	1.523	1.68364	1.16708	1.4167	1.56013	-0.475731	-1.26152	1.04783	4.36411	Clc1cc(ccc1Cl)-c1nc2[nH+]c(NC(OCC)=O)cc(NC(CCC[NH+](CC)CC)C)c2nc1		0.12		0.52
5247	-0.324296	4.90589	0.09707	0.223047	1.29756	0.644259	-1.15566	1.41639	4.36591	Clc1c(c(N)nc(N)n2)c2ccc1Sc3cc(cccc4)c4cc3		0.18		0.28
3233	1.13799	1.78828	1.04327	1.18339	1.71768	-0.413256	-0.961027	1.21036	4.36647	Brc1ccc(cc1)-c1nc2[nH+]c(NC(OCC)=O)cc(N(CCC[NH+](CC)CC)C)c2nc1		0.18		0.54
2519	0.348802	3.35042	0.352106	0.980166	1.61771	0.368913	-0.290316	0.944838	4.36663	S=C(Nc1ccc(cc1)/C(=N/NC(=O)c1ccncc1)/C)Nc1ccc(F)cc1		0.08		0.28
486	-0.164702	3.86313	0.158809	0.733322	1.0694	-0.681284	0.103701	1.08677	4.36938	O=C([O-])c1ccccc1Nc1ccc(Nc2ccccc2C(=O)[O-])cc1		0.07		0.24
GSK796865A	0.539979	2.49133	0.468832	1.05779	1.26176	-0.775923	-0.321442	1.04036	4.37043	COc1ccc(CCNC(=O)c2nc(no2)-c2ccc(OC)c(OC)c2)cc1OC		0.17		0.49
GSK975852A	-0.41228	3.14785	1.02851	0.042688	1.33451	0.580166	-0.720415	0.882027	4.37049	Cc1ccc(C)c(c1)-c1nnc(NC(=O)c2ccc3CCCCc3c2)o1		0.06		0.36
4997	1.02354	1.30213	2.81219	-0.216689	1.11329	0.206856	-1.36378	0.54214	4.37498	N(CCC[NH+]1CCCCC1)c2c(CCCC3)c3c(N=Nc4ccc(C5CCCCC5)cc4)cc2		0.07		0.34
GSK1279771A	-0.424239	3.34443	0.693556	0.648149	1.68022	-0.382691	-0.802339	1.18354	4.37553	CCOc1ncccc1C(=O)Nc1ccccc1Nc1ccccc1		0.13		0.45
4753	-0.331791	4.19538	0.437486	1.11386	0.198043	0.086803	-0.509202	0.54578	4.37569	Fc1cc(F)ccc1c2cc(C(=O)N\N=C\c3ccc(F)cc3)c(O)cc2		0.06		0.37
4752	-0.331791	4.19538	0.437486	1.11386	0.198043	0.086803	-0.509202	0.54578	4.37569	Fc1cc(F)ccc1c2cc(C(=O)N\N=C\c3cc(F)ccc3)c(O)cc2		0.08		0.37
GSK1277359A	-0.54736	3.71268	0.670284	-0.185919	1.15114	0.192211	-0.624091	0.7737	4.37576	COc1ccccc1-c1cc(O)c2c(C)nn(-c3ccccc3)c2n1		0.17		0.45
2801	-1.03095	3.14388	1.31283	0.184553	0.793925	-0.83928	-0.554537	1.20965	4.38232	O(C)c1cc(ccc1OC)CCc1nc2c(cccc2)c(OC)c1		0.23		0.55
5039	0.809563	1.41342	2.54937	-0.29788	1.13134	0.357335	-1.26826	0.583586	4.38618	N(CCC[NH+]1CCC2(CCCCC2)CC1)c3c(CCCC4)c4c(N=Nc5ccccc5)cc3		0.1		0.38
5187	-0.344277	3.19547	0.798453	0.740701	1.3855	-0.061415	-0.059891	1.07109	4.38944	S(c1cc(cccc2)c2cc1)c3ncnc(n(CC(OCC)=O)cn4)c34		0.13		0.37
4558	0.400524	2.64143	0.950806	1.32466	1.34159	-0.051093	-0.132653	0.67682	4.38976	Clc1ccc(C(Sc2nnc(Cc3sccc3)n2N)CC(=O)c4sccc4)cc1		0.08		0.32
4380	2.036	3.01199	0.505827	1.95087	0.8639	0.294996	1.18544	1.37842	4.39062	Clc1cc([N+](=O)[O-])c(N(C=C2c3ccc(OC)cc3)\C(\S2)=N\NC(=O)COc4nccnc4)cc1		0.12		0.45
2699	2.036	3.01199	0.505827	1.95087	0.8639	0.294996	1.18544	1.37842	4.39062	Clc1cc([N+](=O)[O-])c(N2/C(/SC=C2c2ccc(OC)cc2)=N/NC(=O)COc2nccnc2)cc1		0.11		0.45
5077	0.63712	1.48605	2.46074	-0.255488	1.15496	0.298411	-1.24525	0.587756	4.39354	N(CCC[NH+]1CCCCC1)c2c(CCCC3)c3c(N=Nc4c(CCCC5)c5ccc4)cc2		0.09		0.35
GSK541718A	2.12111	3.03974	0.085169	1.35784	2.36582	0.208254	-1.40544	1.32804	4.39395	OC(=O)C(F)(F)F.CNC(=O)c1cc(Nc2ncc(F)c(n2)N(C)c2ccc3c(C)n[nH]c3c2)cc(OCCCN)c1		0.14		0.62
GSK1079320A	-0.262732	3.95052	0.39216	0.661833	1.71916	0.53411	-0.33711	1.45029	4.39519	Cc1onc(c1C(=O)Nc1nc(cs1)-c1ccccn1)-c1ccccc1		0.13		0.32
6447	-0.003604	2.92749	1.26902	1.89818	0.290831	0.233502	-0.376613	0.689461	4.3954	ClC(Cl)C(=O)N(Cc1ccc(c2sc(cccc3)c3n2)cc1)CCOC(=O)C(Cl)Cl		0.14		0.46
2218	0.568538	1.97464	1.32329	-0.419834	1.77198	0.83337	-1.15761	1.42745	4.39587	[NH+]1(CCN(CC1)c1nc2nc(N3CC[NH+](CC3)CC)ccc2c(c1)-c1ccccc1)CC		0.15		0.37
2888	1.26808	2.36853	0.917356	0.171003	2.13557	0.886757	-0.054534	1.08111	4.3967	O=C(Nn1c(cc(C[NH+]2CCN(CC2)c2ncccc2)c1C)-c1ccccc1)c1ccncc1		0.13		0.4
3635	0.643408	2.79374	0.444845	0.563788	1.73552	0.255566	-0.114505	0.880907	4.39686	o1c(ccc1[N+](=O)[O-])C(=O)Nc1cc(N2CC[NH+](CC2)Cc2ccccc2)ccc1		0.11		0.35
3630	0.643408	2.79374	0.444845	0.563788	1.73552	0.255566	-0.114505	0.880907	4.39686	o1c(ccc1[N+](=O)[O-])C(=O)Nc1ccc(N2CC[NH+](CC2)Cc2ccccc2)cc1		0.09		0.35
GV187303X	-0.942599	3.96956	0.693483	0.083119	1.33507	-0.745593	-1.08798	1.35278	4.39742	Nc1cc(OCc2ccccc2)ccc1Nc1ccccc1		0.15		0.34
2483	0.040584	2.81448	0.666262	-0.004588	1.24144	0.357717	-0.376281	0.768133	4.39867	s1c2cc(N\C=C/3\C(=O)c4cc(C)c(cc4OC\3[NH2+]CC)C)ccc2nc1[S-]		0.13		0.42
4532	0.635978	2.92632	0.516814	0.880806	0.92246	0.996006	0.083866	0.827509	4.39956	Clc1cc([n+]([O-])c(C(=O)NN2CCN(c3ccc(OC)cc3)CC2)c(C)[n+]4[O-])c4cc1Cl		0.08		0.53
4531	0.635978	2.92632	0.516814	0.880806	0.92246	0.996006	0.083866	0.827509	4.39956	Clc1cc([n+]([O-])c(C(=O)NN2CCN(c3ccccc3OC)CC2)c(C)[n+]4[O-])c4cc1Cl		0.11		0.53
3322	1.64304	1.47923	1.94338	0.865126	0.83692	0.078918	0.097667	0.288777	4.39957	Clc1ccc(cc1)COCCC1CCN(CC1)c1ccc(OCC2(Oc3nc([N+](=O)[O-])cn3C2)C)cc1		0.08		0.49
3833	0.630968	1.47963	2.42282	-0.264064	1.16263	0.301551	-1.23125	0.604546	4.39965	N(CCC[NH+]1C(CCCC2)C2CCC1)c3c(CCCC4)c4c(N=Nc5ccccc5)cc3		0.12		0.35
4025	1.11962	1.19812	1.92641	0.26668	1.11195	-0.359195	-0.959256	0.663204	4.40038	O(C)c1c(OC)cc(N=Nc2c(CCCC3)c3c(NCCC[NH+]4CCCCC4)cc2)cc1OC		0.11		0.5
4039	0.631106	1.4779	2.41517	-0.266051	1.1645	0.302637	-1.22817	0.608327	4.40069	N(CCC[NH+]1CCCC12CCCCC2)c3c(CCCC4)c4c(N=Nc5ccccc5)cc3		0.11		0.36
4570	0.703816	2.38577	0.876643	1.13453	1.50802	-0.350879	-0.031245	0.703192	4.40439	s1cccc1Cc2nnc(SC(CC(=O)c3sccc3)c4ccc(OC)cc4)n2N		0.12		0.38
1410	-1.46773	4.6154	1.64161	0.451639	0.270523	0.151378	-0.442603	1.115	4.40475	Brc1ccc(cc1)-c1ccc(cc1)C(=O)c1ccc(Br)cc1		0.12		0.2
511	-1.44423	5.16586	1.51849	-0.596931	1.16178	0.042809	-0.910129	1.60851	4.40501	[nH]1c2c(cc(cc2)-c2ccccc2)cc1-c1ccccc1		0.14		0.21
510	-1.44423	5.16586	1.51849	-0.596931	1.16178	0.042809	-0.910129	1.60851	4.40501	[nH]1c2c(cccc2)c(c1-c1ccccc1)-c1ccccc1		0.14		0.25
4031	0.969301	1.33781	1.97949	0.402865	1.27769	-0.327715	-0.735494	0.590993	4.40834	O(C(=O)c1ccc(N=Nc2c(CCCC3)c3c(NCCC[NH+]4CCCCC4)cc2)cc1)CC		0.08		0.39
4797	-0.685495	3.38716	0.783297	-0.029608	1.39508	0.477063	-0.535061	1.56336	4.4086	s1c(nc(c2ccccc2)c3C[NH+]4CCCC4)n3nc1c5occc5		0.12		0.38
5031	0.900306	1.23389	2.43179	0.177442	1.25435	-0.340486	-1.21722	0.644207	4.40872	O(CC(C)C)c1ccc(N=Nc2c(CCCC3)c3c(NCCC[NH+]4CCCCC4)cc2)cc1		0.08		0.48
2516	0.25965	3.34497	0.391901	0.689144	1.91552	0.247215	-0.220982	1.00898	4.40896	S=C(Nc1ccc(cc1)/C(=N/NC(=O)c1ccncc1)/C)Nc1ccccc1		0.11		0.25
4740	1.36688	3.15376	0.71192	1.62408	1.46446	0.521051	0.693022	0.653096	4.40986	Clc1cc([N+](=O)[O-])c(N(C=C2c3ccc(C)cc3)\C(\S2)=N\NC(=O)COc4nccnc4)cc1		0.1		0.44
2703	1.36688	3.15376	0.71192	1.62408	1.46446	0.521051	0.693022	0.653096	4.40986	Clc1cc([N+](=O)[O-])c(N2/C(/SC=C2c2ccc(cc2)C)=N/NC(=O)COc2nccnc2)cc1		0.09		0.44
3311	1.54174	1.66221	1.82246	1.11175	0.539148	0.376777	0.088198	0.232166	4.41085	Clc1cc(ccc1Cl)COCC1CCN(CC1)c1ccc(OCC2(Oc3nc([N+](=O)[O-])cn3C2)C)cc1		0.1		0.51
GSK1235509A	0.044773	2.3967	1.09278	1.04451	1.55452	-0.697674	-0.547318	1.0505	4.41227	CCCCOc1ccc(cc1OCC)C(=O)Nc1nc(cs1)-c1ccccn1		0.12		0.48
GSK922232A	-0.504884	3.78721	0.535046	0.516495	1.53259	0.392458	-0.355861	1.35808	4.41248	Cc1ccc2c(CC(=O)Nc3nc(cs3)-c3ccccn3)coc2c1		0.12		0.41
GSK1467632A	-0.689193	2.54007	1.39179	0.208561	0.808761	-0.203992	-0.455553	1.08921	4.41269	COc1ccc(cc1OC)-c1nc(CN2CCCC2c2cccs2)cs1		0.16		0.48
3457	1.97683	3.54848	-0.691395	0.287337	2.10738	-0.832986	-0.980808	1.28204	4.41336	o1c2cc(ccc2cc1-c1cc(OCCCOc2ccc(cc2)C(=[NH2+])N)ccc1)C(=[NH2+])N		0.13		0.33
3452	1.97683	3.54848	-0.691395	0.287337	2.10738	-0.832986	-0.980808	1.28204	4.41336	o1c2c(cc1-c1ccc(OCCCOc3ccc(cc3)C(=[NH2+])N)cc1)cc(cc2)C(=[NH2+])N		0.1		0.33
3448	1.97683	3.54848	-0.691395	0.287337	2.10738	-0.832986	-0.980808	1.28204	4.41336	o1c2c(cc1-c1cc(OCCCOc3ccc(cc3)C(=[NH2+])N)ccc1)cc(cc2)C(=[NH2+])N		0.12		0.33
5960	-0.041899	4.81075	-0.153299	0.244681	1.37656	0.700019	-0.771484	1.32864	4.41532	Clc1c(c(N)nc(N)n2)c2ccc1S(=O)c3cc(cccc4)c4cc3		0.17		0.28
5939	0.234783	4.75933	-0.259264	0.390962	1.32452	0.724751	-0.472774	1.1395	4.41557	Clc1c(c(N)nc(N)n2)c2ccc1S(=O)(=O)c3cc(cccc4)c4cc3		0.16		0.29
GSK1826255A	2.04952	2.12111	1.10564	1.19418	2.14418	-0.134074	0.216766	0.80931	4.4161	COc1ccc(cn1)-c1ccc(Nc2cccc(c2)S(=O)(=O)CCNCCn2nc(C)cc2C)nc1		0.15		0.47
GW781990X	-0.753235	3.0129	1.1282	0.336031	1.47795	-0.118032	-0.854768	1.28889	4.42045	COc1cccc(Nc2cc(nc(n2)-c2ccccn2)C(C)(C)C)c1		0.18		0.44
3232	1.41188	1.72734	0.957302	1.68526	1.11649	-0.150321	-1.13781	1.08568	4.42048	FC(F)(F)c1ccc(cc1)-c1nc2[nH+]c(NC(OCC)=O)cc(N(CCC[NH+](CC)CC)C)c2nc1		0.15		0.52
1086	-0.631762	3.60681	0.938007	0.569528	1.56161	-0.0991	0.063837	1.12953	4.42134	O=C(N\N=C/C=C(/c1ccccc1)\c1ccccc1)c1ccncc1		0.1		0.26
GSK547500A	2.4686	1.55243	1.51613	1.12862	1.57768	0.999578	0.230629	1.71688	4.42293	C(CN1CCOCC1)Cn1c(Sc2ccnc(n2)N2CCN(CC2)c2ccncc2)nnc1-c1ccco1		0.06		0.37
3310	1.43324	1.59955	1.74117	0.803772	0.842332	0.214819	0.171311	0.301894	4.42411	Clc1cc(ccc1)COCC1CCN(CC1)c1ccc(OCC2(Oc3nc([N+](=O)[O-])cn3C2)C)cc1		0.11		0.49
3308	1.43324	1.59955	1.74117	0.803772	0.842332	0.214819	0.171311	0.301894	4.42411	Clc1ccccc1COCC1CCN(CC1)c1ccc(OCC2(Oc3nc([N+](=O)[O-])cn3C2)C)cc1		0.1		0.51
3759	3.92625	4.4409	0.166	0.660059	0.264999	0.059514	1.84528	1.17498	4.42756	S(=O)(=O)([O-])c1cc(Nc2c3c(C(=O)c4c(C3=O)c(Nc3ccc(cc3S(=O)(=O)[O-])C)ccc4[O-])c([O-])cc2)ccc1C		0.1		0.28
1809	1.18729	3.41098	0.116977	1.09759	1.41383	-0.330354	0.676186	0.567374	4.43312	S(=O)(=O)(c1ccc(NC(S(=O)(=O)[O-])c2ccccc2)cc1)c1ccc(NC(=O)C)cc1		0.13		0.21
4610	-0.168309	4.20222	0.787704	2.13149	-0.407759	0.633362	-0.426996	1.0867	4.43354	s1c(cccc2)c2nc1n3ncc(C(OCC)=O)c3c4c(F)c(F)c(F)c(F)c4F		0.12		0.39
4828	1.53269	2.57104	0.219135	1.37902	-0.440826	0.808694	-0.994016	0.692558	4.43457	S(=O)(=O)(N)c1ccc(C[NH+]2CCCCC2C(O)c3cc(C(F)(F)F)nc(c(C(F)(F)F)ccc4)c34)cc1		0.21		0.41
3250	1.00162	1.8116	1.7481	0.631975	0.85209	0.479495	0.075721	0.227463	4.43547	Clc1ccc(cc1)CC1CCN(CC1)c1ccc(OCC2(Oc3nc([N+](=O)[O-])cn3C2)C)cc1		0.08		0.5
GSK547543A	2.67341	1.67614	1.5898	1.21518	1.8047	1.17309	0.112536	1.83531	4.43574	C(CN1CCOCC1)Cn1c(Sc2ccnc(n2)N2CCN(CC2)c2ccncc2)nnc1-c1ccccn1		0.08		0.33
GSK358607A	-0.380453	2.99372	0.617216	0.561807	1.25101	-0.410732	-0.450818	1.06267	4.4362	COc1ccc2nc(C)cc(OCC(=O)Nc3ccccc3OC)c2c1		0.21		0.59
5116	0.452109	1.53071	2.22526	-0.242936	1.2129	0.247045	-1.16576	0.662854	4.43653	N(CCC[NH+]1CC(CCC2)CC2C1)c3c(CCCC4)c4c(N=Nc5ccccc5)cc3		0.09		0.35
357	0.658474	1.68059	2.1172	0.319739	0.361765	0.946363	-1.42045	0.441577	4.43721	FC(F)(F)c1cc(N=Nc2c3c(CCCC3)c(NCC3C4[NH+](CCC3)CCCC4)cc2)ccc1		0.13		0.38
GSK1540431A	-0.605471	3.20243	0.823576	0.964066	0.811005	0.026801	-0.78413	0.944508	4.43741	Cc1onc(c1C(=O)NCCc1ccc(C)cc1)-c1ccc(F)cc1F		0.13		0.51
3296	1.70096	1.40588	2.10674	0.53075	1.25779	0.312655	-0.031792	0.324643	4.43746	O1c2nc([N+](=O)[O-])cn2CC1(COc1ccc(N2CCC(N(C)c3ccc(cc3)CCC)CC2)cc1)C		0.12		0.5
5703	-0.632805	2.83156	1.19033	-0.687146	1.47498	0.164481	-1.10238	1.42096	4.43877	n1(c(c2ccccc2)cc(C[NH+]3CC[NH+](C)CC3)c1C)c4ccccc4		0.12		0.43
1808	0.640346	3.64733	-0.096905	0.71375	1.26204	-0.560447	0.467968	0.725468	4.4402	S(=O)(=O)(c1ccc(NC(S(=O)(=O)[O-])c2ccccc2)cc1)c1ccc(N)cc1		0.14		0.16
1794	0.598346	1.60325	1.61766	0.072435	0.650433	0.032527	-0.032211	0.56843	4.44056	S=C(N1CCOCC1)Cc1cc(Oc2ccc(cc2)CC(=S)N2CCOCC2)c(OC)cc1		0.14		0.46
3490	0.511839	3.33697	-0.025592	0.309967	1.67655	0.412276	-0.72976	0.880517	4.44102	O(C(=O)Nc1[nH+]c2NC(C)C(=Nc2c(N)c1)c1ccccc1)c1ccccc1		0.14		0.36
5057	0.716077	1.35141	1.86122	0.201387	1.17744	-0.266704	-1.00304	0.683122	4.44157	O(C)c1ccc(OC)cc1N=Nc2c(CCCC3)c3c(NCCC[NH+]4CCCCC4)cc2		0.14		0.5
GSK293721A	-0.361146	3.11991	0.663418	0.296382	1.27925	0.345289	-0.52474	0.969179	4.44208	COc1ccc(cc1)C(=O)Nc1nnc(o1)-c1ccc2CCCCc2c1		0.12		0.4
GSK1839898A	0.662872	1.25051	1.85553	0.060606	0.944431	-0.346478	-0.920083	0.808508	4.44269	OCCN(CCOc1cccc(c1)-c1ccc(cc1)C(=O)N1CCCC1)C1CCCCC1		0.16		0.49
GSK1645397A	-1.01216	4.22569	0.71968	0.46124	1.37694	0.171844	-0.435801	1.70015	4.44289	COc1ccc(cc1)-c1nnc2sc(Cc3ccccc3)nn12		0.17		0.38
5060	0.665114	1.48177	1.65776	-0.168421	1.08334	0.234731	-0.88425	0.708553	4.44388	O1CCOC12CC[NH+](CCCNc3c(CCCC4)c4c(N=Nc5ccccc5)cc3)CC2		0.1		0.41
GSK547499A	2.26634	1.68667	1.30216	1.14978	1.48941	1.13025	0.280842	1.69651	4.44419	C(Cn1c(Sc2ccnc(n2)N2CCN(CC2)c2ccncc2)nnc1-c1ccco1)N1CCOCC1		0.06		0.37
360	0.61899	1.51525	2.08853	-0.374293	1.13277	0.413944	-1.10115	0.598319	4.44537	O(C)c1ccc(N=Nc2c3c(CCCC3)c(NCC3C4[NH+](CCC3)CCCC4)cc2)cc1		0.12		0.46
359	0.61899	1.51525	2.08853	-0.374293	1.13277	0.413944	-1.10115	0.598319	4.44537	O(C)c1cc(N=Nc2c3c(CCCC3)c(NCC3C4[NH+](CCC3)CCCC4)cc2)ccc1		0.15		0.48
5429	-0.804881	4.67039	0.832022	-0.914805	0.255608	1.02739	-0.218001	1.31036	4.44559	O1c(c(c[n+](C)c2c3ccc4c2cc5c(OCO5)c4)c3cc6)c6OC1		0.08		0.42
5428	-0.804881	4.67039	0.832022	-0.914805	0.255608	1.02739	-0.218001	1.31036	4.44559	O1c(cc2c(c[n+](C)c3c2ccc4c3cc5c(OCO5)c4)c6)c6OC1		0.09		0.4
4185	-0.292697	3.18422	0.713254	0.547712	0.573682	0.388402	0.016895	0.690501	4.44677	Clc1cc(C(=O)\C(=C/Nc2cc(sc(S)n3)c3cc2)\C(OCC)O4)c4cc1		0.14		0.39
3315	1.38765	1.6251	1.69374	0.688243	0.801346	0.334604	0.123483	0.233889	4.44693	Fc1ccc(cc1OCC1CCN(CC1)c1ccc(OCC2(Oc3nc([N+](=O)[O-])cn3C2)C)cc1)C		0.09		0.52
3227	1.42043	1.65784	1.01383	1.20419	1.7739	-0.603838	-1.15399	1.12445	4.44723	Clc1ccc(cc1)-c1nc2[nH+]c(NC(OCC)=O)cc(NC(CCC[NH+](CC)CC)C)c2nc1		0.11		0.49
4718	-1.17768	3.04729	2.03201	-0.258302	0.619257	0.032858	-1.01917	0.85288	4.44766	Brc1ccc(c2oc(c(C(C)(C)C)cc(C(C)(C)C)c3)c3n2)cc1		0.21		0.48
4717	-1.17768	3.04729	2.03201	-0.258302	0.619257	0.032858	-1.01917	0.85288	4.44766	Brc1ccccc1c2oc(c(C(C)(C)C)cc(C(C)(C)C)c3)c3n2		0.16		0.52
4481	0.289695	3.3362	0.356411	1.28546	1.66717	-0.289736	0.081451	1.02746	4.44807	O(Cc1ccccc1)C(=O)Nc2ccc(N=NNC(=O)c3ccncc3)cc2		0.11		0.35
5064	0.645811	1.36274	2.46907	-0.046827	1.25861	-0.016229	-1.31262	0.60096	4.44978	N(CCC[NH+]1CCCCC1)c2c(CCCC3)c3c(N=Nc4ccccc4C(C)(C)C)cc2		0.13		0.44
4038	0.645811	1.36274	2.46907	-0.046827	1.25861	-0.016229	-1.31262	0.60096	4.44978	N(CCC[NH+]1CCCCC1)c2c(CCCC3)c3c(N=Nc4ccc(C(C)(C)C)cc4)cc2		0.08		0.43
3313	1.52329	1.6244	1.69886	1.09592	0.551653	0.333722	0.095373	0.255309	4.45129	Clc1cc(F)ccc1COCC1CCN(CC1)c1ccc(OCC2(Oc3nc([N+](=O)[O-])cn3C2)C)cc1		0.08		0.5
3318	2.05336	1.41865	1.93859	0.218251	0.805132	0.520066	0.216058	0.222228	4.45475	O1c2cc(OCC3CCN(CC3)c3ccc(OCC4(Oc5nc([N+](=O)[O-])cn5C4)C)cc3)ccc2CC1(C)C		0.09		0.49
5623	-0.727191	4.17351	0.584181	-0.279019	1.65049	0.452759	-1.13887	1.42629	4.45508	[nH]1c(c(c2ccc(C(C)C)cc2)c(N)nn3)c3c(cccc4)c14		0.16		0.28
4674	0.377387	2.84439	0.655821	0.108105	1.51706	0.866398	0.049575	0.896013	4.45729	O=C(NN1CCN(c2ccccc2)CC1)c3[n+]([O-])c(cc(C)c(C)c4)c4[n+]([O-])c3C		0.09		0.47
1411	-1.53115	4.59276	1.60868	0.413398	0.30384	0.090184	-0.462272	1.11396	4.45758	Brc1ccc(cc1)-c1ccc(cc1)C(=O)c1ccc(Cl)cc1		0.11		0.2
5317	-0.028968	3.1906	1.19531	1.67355	-0.730204	0.661088	-1.03047	0.546247	4.45767	FC(F)(F)c1c(nc(C(F)(F)F)cc2c3ccc(NC(OC(C)(C)C)=O)cc3)c2ccc1		0.18		0.47
4596	0.382083	2.60363	0.827209	1.30883	1.3541	-0.094146	-0.125478	0.699963	4.45864	s1cccc1Cc2nnc(SC(CC(=O)c3sccc3)c4ccc(F)cc4)n2N		0.08		0.32
3188	5.61486	3.31422	3.5085	0.748186	1.54113	1.06012	-0.432518	0.922224	4.45901	Clc1ccc(N2C3=C\C(=N\CC[NH+]4CC[NH+](CC4)CCCCCCN4C(=O)c5c(cccc5)C4=O)\C(Nc4ccc(Cl)cc4)=CC3=Nc3c2cccc3)cc1		0.09		0.46
4900	0.15121	1.70151	1.98332	0.243064	1.1328	0.157308	-1.17911	0.678378	4.462	Ic1ccc(N=Nc2c(CCCC3)c3c(NCCC[NH+]4CCCCC4)cc2)cc1		0.07		0.38
4015	0.15121	1.70151	1.98332	0.243064	1.1328	0.157308	-1.17911	0.678378	4.462	Ic1cc(N=Nc2c(CCCC3)c3c(NCCC[NH+]4CCCCC4)cc2)ccc1		0.1		0.38
5037	0.113275	1.75759	2.0263	0.506834	0.8721	0.228645	-1.28587	0.58863	4.46256	Clc1cc(N=Nc2c(CCCC3)c3c(NCCC[NH+]4CCCCC4)cc2)cc(Cl)c1		0.07		0.38
4034	0.113275	1.75759	2.0263	0.506834	0.8721	0.228645	-1.28587	0.58863	4.46256	Clc1c(N=Nc2c(CCCC3)c3c(NCCC[NH+]4CCCCC4)cc2)cccc1Cl		0.11		0.4
GSK1804923A	-0.079971	2.91561	0.486516	1.01166	1.31936	-0.432374	-0.388212	1.04215	4.46263	COc1ccc(cc1OC)-c1nsc(NC(=O)COc2ccc(C)cc2)n1		0.14		0.44
356	0.387008	1.71774	2.00164	0.054166	0.691098	0.774589	-1.29655	0.524688	4.46373	Fc1ccc(F)cc1N=Nc1c2c(CCCC2)c(NCC2C3[NH+](CCC2)CCCC3)cc1		0.1		0.4
355	0.387008	1.71774	2.00164	0.054166	0.691098	0.774589	-1.29655	0.524688	4.46373	Fc1cc(F)ccc1N=Nc1c2c(CCCC2)c(NCC2C3[NH+](CCC2)CCCC3)cc1		0.09		0.4
4758	-0.022839	4.18068	0.059956	0.683662	0.44965	-0.207946	-0.556064	0.194649	4.46412	Fc1cc(F)ccc1c2cc(C(=O)N\N=C\c3ccc(O)cc3)c(O)cc2		0.06		0.36
4757	-0.022839	4.18068	0.059956	0.683662	0.44965	-0.207946	-0.556064	0.194649	4.46412	Fc1cc(F)ccc1c2cc(C(=O)N\N=C\c3ccccc3O)c(O)cc2		0.08		0.36
GSK786331A	0.066841	3.78917	0.214252	1.27241	1.84959	0.264265	-0.217188	1.52351	4.46517	O=C(CSc1nnc(o1)-c1ccccc1)Nc1nc(cs1)-c1ccccn1		0.12		0.35
SB-657505	-1.00712	4.33248	0.640357	0.269312	0.923257	-0.458965	-1.19931	0.918152	4.46559	Oc1ccc(Nc2ccccc2Nc2ccccc2)cc1Cl		0.12		0.33
4053	0.496617	1.39238	2.38338	0.11645	1.31638	-0.25034	-1.26765	0.657757	4.46601	[NH+](CCCNc1c(CCCC2)c2c(N=Nc3ccccc3)cc1)(CC)C4CCCCC4		0.11		0.33
SB-811796-V	0.333598	1.55978	1.9152	0.324614	1.10596	-0.423206	-0.519031	0.616162	4.46933	OC(=O)C(F)(F)F.OC(=O)C(F)(F)F.CCCc1ccc(cc1)S(=O)(=O)Nc1ccc(CN2CCN(CC3CC3)CC2)cc1		0.09		0.34
6398	-0.489407	3.0755	0.871727	0.162209	0.857528	0.198061	0.027548	0.797022	4.47026	s1c(cccc2)c2nc1N\C=C(\C(=O)c(cc(C)cc3)c3O4)/C4OCC		0.14		0.38
SB-811139-V	0.305468	1.60029	1.88631	0.198161	1.07742	-0.246401	-0.532255	0.576126	4.47041	OC(=O)C(F)(F)F.OC(=O)C(F)(F)F.CCc1ccc(cc1)S(=O)(=O)Nc1cc(CN2CCN(CC3CC3)CC2)ccc1C		0.09		0.36
GSK1679883A	-0.276167	3.41205	0.295211	0.673342	1.38817	-0.422248	-0.050779	1.20048	4.47051	O=C(COc1ccc(cc1)-c1ccccc1)NNC(=O)c1ccncc1		0.12		0.46
4889	-0.851129	3.62215	0.829156	0.252754	1.44105	0.239526	-0.45716	1.31448	4.47126	O(C)c1ccc(c2ncnc(n(Cc3ccccc3)cn4)c24)cc1		0.17		0.48
3235	0.865654	1.89867	0.812165	1.08606	1.75923	-0.341225	-0.91417	1.22928	4.47171	Clc1ccc(cc1)-c1nc2c([nH+]c(NC(OCC)=O)cc2N(CCC[NH+](CC)C)C)nc1		0.13		0.52
3316	1.63705	1.56142	1.63616	0.879464	0.692397	0.206274	0.219715	0.236105	4.47428	Clc1cc(OC)ccc1OCC1CCN(CC1)c1ccc(OCC2(Oc3nc([N+](=O)[O-])cn3C2)C)cc1		0.11		0.53
GSK500400A	-0.652521	4.47444	0.372649	0.334117	1.57198	0.481759	-0.402179	1.52357	4.47588	O=C(Nc1ccc(cc1)-c1nc2ccccc2o1)c1cccnc1		0.1		0.35
4052	0.469288	1.42586	2.33531	-0.004517	1.29558	-0.086647	-1.27132	0.63014	4.47682	N(CCC[NH+]1CCCCC1)c2c(CCCC3)c3c(N=Nc4ccc(C(C)C)cc4)cc2		0.08		0.39
4203	4.32413	3.59699	1.25497	2.22076	1.98386	0.519177	0.470628	1.22178	4.47704	Clc1ccc(C(=O)Nn2c(Cc3nc(NC(=O)c4ccccc4)sc3)nnc2SCC(=O)N\N=C\c5ccccc5)cc1		0.09		0.38
SB-797843-A	0.354839	2.5339	0.694618	0.699282	0.694966	1.19757	-0.91432	0.914285	4.47732	Cl.Cc1cc2c(NC(=O)NC3CCN(CC3)c3ccc(cn3)C(F)(F)F)cccc2c(C)n1		0.15		0.43
2456	0.843304	1.42765	1.81081	0.638707	1.33034	-0.390572	-0.398221	0.611477	4.47768	O=C1c2cc(ccc2N2C1=Nc1c(ccc(N(CCO)C)c1)C2=O)CCCCCCCC		0.18		0.58
GSK275628A	0.127395	2.91527	0.835357	1.17144	1.90838	0.384116	-0.177556	1.22277	4.47827	Brc1cncc(c1)-c1cc(NCCCn2ccnc2)nc(n1)-c1ccccc1		0.15		0.43
4017	0.466247	1.42492	2.32673	-0.006149	1.29693	-0.086478	-1.26846	0.633464	4.47875	N(CCC[NH+]1CC(CC)CCC1C)c2c(CCCC3)c3c(N=Nc4ccccc4)cc2		0.11		0.41
4042	0.184789	1.64621	2.12724	0.16859	1.12916	0.131146	-1.26377	0.611152	4.48063	Clc1cccc(N=Nc2c(CCCC3)c3c(NCCC[NH+]4CCCCC4)cc2)c1C		0.1		0.41
4635	0.292952	2.59331	0.867236	1.01752	1.65022	-0.215236	-0.054905	0.759543	4.48094	s1cccc1Cc2nnc(SC(CC(=O)c3sccc3)c4ccccc4)n2N		0.12		0.29
358	0.317585	1.70449	2.17187	-0.242983	0.983057	0.657242	-1.2576	0.543695	4.48155	Clc1ccc(N=Nc2c3c(CCCC3)c(NCC3C4[NH+](CCC3)CCCC4)cc2)cc1		0.08		0.39
SB-811137-V	0.498201	1.43545	2.14283	0.397745	1.1198	-0.51187	-0.684752	0.507525	4.48159	OC(=O)C(F)(F)F.OC(=O)C(F)(F)F.CCc1ccc(cc1)S(=O)(=O)Nc1cc(CN2CCN(CCC(C)C)CC2)ccc1C		0.1		0.41
354	0.301979	1.72491	1.97452	-0.142689	0.890137	0.690529	-1.19329	0.574206	4.48241	Fc1ccc(N=Nc2c3c(CCCC3)c(NCC3C4[NH+](CCC3)CCCC4)cc2)cc1		0.08		0.39
353	0.301979	1.72491	1.97452	-0.142689	0.890137	0.690529	-1.19329	0.574206	4.48241	Fc1cc(N=Nc2c3c(CCCC3)c(NCC3C4[NH+](CCC3)CCCC4)cc2)ccc1		0.11		0.39
3838	0.31073	1.5531	2.02022	0.10306	1.34288	-0.099045	-1.10179	0.693347	4.48281	S(C)c1ccc(N=Nc2c(CCCC3)c3c(NCCC[NH+]4CCCCC4)cc2)cc1		0.08		0.36
3837	0.31073	1.5531	2.02022	0.10306	1.34288	-0.099045	-1.10179	0.693347	4.48281	S(C)c1cc(N=Nc2c(CCCC3)c3c(NCCC[NH+]4CCCCC4)cc2)ccc1		0.11		0.36
3983	3.80565	2.34662	0.613213	0.721479	0.840684	0.858703	0.759508	1.16061	4.48282	Fc1cc(C(=O)C(C([O-])=O)=CN2C3CC3)c2cc1N4CC[NH+](Cc5cccc(\C(=N/NC(=O)c6ccncc6)\C)c5O)CC4		0.11		0.49
GSK861337A	-0.401408	2.93814	0.870788	-0.174988	0.862055	0.698625	-0.299358	0.910684	4.48388	O=C(N1CCN(Cc2ccc3OCOc3c2)CC1)c1cc2ccccc2o1		0.13		0.45
4049	0.515574	1.38231	2.05827	0.127134	1.3204	-0.311211	-1.11609	0.701896	4.485	O(CC)c1ccc(N=Nc2c(CCCC3)c3c(NCCC[NH+]4CCCCC4)cc2)cc1		0.08		0.43
GSK380027A	-1.25439	4.32317	1.12651	0.147818	1.42665	0.441707	-0.413793	1.76497	4.48647	c1csc(c1)-c1cc(nc(c1)-c1ccccn1)-c1ccccn1		0.13		0.22
3327	1.60784	1.6965	1.93741	1.47349	0.179521	0.358863	-0.132361	0.037836	4.48737	FC(F)(F)Oc1ccc(cc1)CCC1CCN(CC1)c1ccc(OCC2Oc3nc([N+](=O)[O-])cn3C2)cc1		0.09		0.44
GSK1826248A	1.57923	2.30332	0.581989	1.18965	2.01304	-0.084953	0.163544	0.999953	4.48772	COc1ccc(cn1)-c1ccc(Nc2cccc(c2)S(=O)(=O)CCNCc2nccn2C)nc1		0.15		0.5
GSK463114A	-0.581905	3.03243	0.757432	0.480013	1.41593	-0.458641	-0.546478	1.12947	4.48776	COc1ccc2nc(C)cc(OCC(=O)NCc3ccccc3)c2c1		0.22		0.56
2434	0.367074	1.78534	2.20447	1.03707	1.10324	-0.016357	-0.429098	0.379024	4.48788	Clc1cc2c(N3C(=Nc4c(ccc(N(CCCCC)CCCCC)c4)C3=O)C2=O)cc1		0.15		0.56
3543	1.39758	1.29811	1.8827	0.842893	1.04381	-0.064125	-0.444481	0.361474	4.48814	Fc1cc(N2CC(OC2=O)CNC(=O)CCC(=O)c2ccc(cc2)CC(C)C)ccc1N1CCCC1		0.1		0.52
GSK1073593A	-0.522652	3.13672	0.789216	0.570416	1.54022	-0.043237	-0.619849	1.0342	4.48854	CCSc1cccc(c1)C(=O)Nc1nnc(o1)-c1ccc(C)cc1C		0.1		0.36
3717	-1.09056	3.14602	1.33903	-0.165356	1.24932	-0.796448	-0.610079	1.24378	4.48976	O=C(CC[NH+](CC)CC)c1cc2c3c(ccc2cc1)cccc3		0.17		0.41
722	-0.332506	4.19082	0.169852	0.357138	2.00335	0.379161	-0.586417	1.73948	4.49031	[NH2+]=C(Nc1nc(cc2c1cccc2)-c1ncccc1)c1ncccc1		0.16		0.2
3980	3.87445	2.26529	0.677189	1.02483	0.70682	0.782781	0.556691	1.06106	4.49053	Fc1c(N(CC)C=C(C([O-])=O)C2=O)c2cc(F)c1N3CC(C)[NH+](Cc4cccc(\C(=N/NC(=O)c5ccncc5)\C)c4O)CC3		0.1		0.53
3440	3.87445	2.26529	0.677189	1.02483	0.70682	0.782781	0.556691	1.06106	4.49053	Fc1c2N(C=C(C(=O)[O-])C(=O)c2cc(F)c1N1CC([NH+](CC1)Cc1cccc(/C(=N/NC(=O)c2ccncc2)/C)c1O)C)CC		0.1		0.53
3827	0.068155	1.72407	1.97738	0.237498	1.14426	0.12701	-1.1849	0.665397	4.49394	Brc1ccc(N=Nc2c(CCCC3)c3c(NCCC[NH+]4CCCCC4)cc2)cc1		0.11		0.4
GR156016X	-0.438438	4.31322	0.460693	0.520854	1.92423	0.785848	-0.603856	1.5439	4.49408	Cc1c(nnc2cc(nn12)-c1ccccc1)C(=O)Nc1ccccc1		0.11		0.35
5040	0.346648	1.64085	1.8936	0.729565	0.562689	0.331116	-1.39457	0.543656	4.49426	FC(F)(F)c1ccc(N=Nc2c(CCCC3)c3c(NCCC[NH+]4CCCCC4)cc2)cc1		0.08		0.38
3830	0.346648	1.64085	1.8936	0.729565	0.562689	0.331116	-1.39457	0.543656	4.49426	FC(F)(F)c1cc(N=Nc2c(CCCC3)c3c(NCCC[NH+]4CCCCC4)cc2)ccc1		0.11		0.38
3295	1.65061	1.44424	1.74158	0.541953	1.34746	0.210106	-0.079786	0.314345	4.4954	O1c2nc([N+](=O)[O-])cn2CC1(COc1ccc(N2CCC(Nc3ccc(cc3)CCC)CC2)cc1)C		0.09		0.49
5035	0.980242	1.44222	1.70898	0.387655	1.40518	-0.137373	-0.370013	0.513695	4.49606	[O-]C(=O)\C=C\c1ccc(N=Nc2c(CCCC3)c3c(NCCC[NH+]4CCCCC4)cc2)cc1		0.07		0.37
GSK1588120A	-0.812743	3.05127	0.917889	-0.233553	1.47235	-0.120681	-0.927966	1.43115	4.49649	OC(=O)C(F)(F)F.C(NCc1ccc(cc1)-c1cncc2ccccc12)C1CCNC1		0.15		0.39
3307	1.57673	1.72736	1.86049	1.33528	0.161814	0.541223	-0.126959	0.020439	4.49671	FC(F)(F)Oc1cc(ccc1)CC1CCN(CC1)c1ccc(OCC2(Oc3nc([N+](=O)[O-])cn3C2)C)cc1		0.12		0.48
3249	1.57673	1.72736	1.86049	1.33528	0.161814	0.541223	-0.126959	0.020439	4.49671	FC(F)(F)Oc1ccc(cc1)CC1CCN(CC1)c1ccc(OCC2(Oc3nc([N+](=O)[O-])cn3C2)C)cc1		0.09		0.48
3321	1.98075	1.41091	1.95985	1.30165	0.322341	0.305975	-0.12746	0.187162	4.49798	FC(F)(F)c1ccc(cc1)COCCC1CCN(CC1)c1ccc(OCC2(Oc3nc([N+](=O)[O-])cn3C2)C)cc1		0.09		0.48
GSK1214892A	0.736413	2.21569	0.880728	0.804743	1.39645	0.163631	0.122641	0.624263	4.49863	CCOc1ccc(cc1)-c1nc(NC(=O)C2CCCN2S(=O)(=O)c2cccs2)sc1C		0.1		0.4
4673	0.374246	2.6644	0.443658	0.133189	1.47545	0.327981	0.265858	1.06403	4.50177	O(C)c1ccccc1N2CC[NH+](Cc3[n+]([O-])c(cccc4)c4[n+]([O-])c3C(=O)C)CC2		0.13		0.46
4672	0.374246	2.6644	0.443658	0.133189	1.47545	0.327981	0.265858	1.06403	4.50177	O(C)c1ccc(N2CC[NH+](Cc3[n+]([O-])c(cccc4)c4[n+]([O-])c3C(=O)C)CC2)cc1		0.12		0.46
GSK124576A	-0.824651	3.33169	0.861196	0.682497	1.21396	-0.059662	-0.634599	1.11207	4.50204	Cc1cc(OCC(=O)NCc2ccccc2)c2cc(Br)ccc2n1		0.24		0.61
6040	-0.428641	4.85103	0.015191	-0.103732	1.62713	0.435718	-1.11473	1.51198	4.50229	S(c1c(cccc2)c2ccc1)c3cc(c(N)nc(N)n4)c4cc3		0.21		0.21
GW369335X	-0.428641	4.85103	0.015191	-0.103732	1.62713	0.435718	-1.11473	1.51198	4.50229	Nc1nc(N)c2c(Sc3ccc4ccccc4c3)cccc2n1		0.15		0.21
5876	-0.455999	3.29083	0.843334	0.854685	0.268045	0.533757	-0.015147	0.705838	4.50322	Clc1cc(C(=O)\C(=C/Nc2sc(cc(Cl)cc3)c3n2)\C(OCC)O4)c4cc1		0.15		0.4
GSK2200163A	-0.848998	2.72321	1.69508	-0.640535	0.583971	0.52438	-0.522729	0.997277	4.5044	C(N1CCC2(CC1)OCCc1sccc21)c1ccc(s1)-c1ccccc1		0.08		0.42
4696	0.387772	4.06535	0.130995	1.41454	0.609454	-0.003104	0.246315	0.327984	4.50602	Fc1cc(F)ccc1c2cc(C(=O)N\N=C\c3ccc([N+](=O)[O-])cc3)c(O)cc2		0.07		0.34
4877	1.7132	1.10812	2.17728	0.590853	1.50838	-0.170498	-0.622818	0.503809	4.50661	S(=O)(=O)(N(CC)CC)c1ccc(N=Nc2c(CCCC3)c3c(NCCC[NH+]4CCCCC4)cc2)cc1		0.08		0.36
663	-0.563202	3.26999	0.469972	0.112703	1.10197	0.086472	-0.413339	1.08076	4.50693	O1c2cc(ccc2OC1)\C=N\Nc1cc([nH+]c2c1ccc(OC)c2)C		0.11		0.38
3231	1.37331	1.57606	0.924529	0.986446	1.89126	-0.676863	-0.824624	1.25268	4.50824	O(C)c1ccc(cc1)-c1nc2[nH+]c(NC(OCC)=O)cc(N(CCC[NH+](CC)CC)C)c2nc1		0.15		0.52
3949	0.971483	2.5299	0.232363	0.288853	1.8741	0.378212	-0.449348	0.920996	4.50824	Oc1c(C[NH+]2CCN(c3ncccc3)CC2)cccc1\C(=N/NC(=O)c4ccncc4)\C		0.12		0.49
3441	0.971483	2.5299	0.232363	0.288853	1.8741	0.378212	-0.449348	0.920996	4.50824	Oc1c(cccc1/C(=N/NC(=O)c1ccncc1)/C)C[NH+]1CCN(CC1)c1ncccc1		0.12		0.49
3442	3.89025	2.34435	0.641447	0.918731	0.643024	0.942313	0.655695	1.11581	4.50835	Fc1c2N(C=C(C(=O)[O-])C(=O)c2cc(F)c1N1CC[NH+](CC1)Cc1cccc(/C(=N/NC(=O)c2ccncc2)/C)c1O)C1CC1		0.11		0.49
4939	5.93708	4.54787	3.43688	0.328982	1.54683	1.45388	-0.409204	1.11986	4.51002	Clc1ccc(N2C(=C\C(=N\CC[NH+]3CC[NH+](CCCN4C(=O)c(ccc5)c(c56)c(ccc6)C4=O)CC3)\C(Nc7ccc(Cl)cc7)=C8)C8=Nc(cccc9)c29)cc1		0.12		0.47
3268	1.20995	1.72743	1.5818	0.703475	1.02519	0.667829	0.072094	0.328546	4.51218	Clc1cc(N(C)C2CCN(CC2)c2ccc(OCC3(Oc4nc([N+](=O)[O-])cn4C3)C)cc2)ccc1		0.13		0.53
GSK1471133A	0.198908	3.18698	1.02662	-0.001469	1.68379	1.4075	-0.334413	0.656958	4.51265	Cn1nc(C(=O)N2CCc3sccc3C2c2ccccc2)c2ccccc2c1=O		0.11		0.5
4704	0.14205	2.78425	0.621964	-0.057423	1.57275	0.521309	0.156439	1.04863	4.51363	O=C(C)c1[n+]([O-])c(cccc2)c2[n+]([O-])c1C[NH+]3CCN(c4ccccc4C)CC3		0.1		0.43
4051	0.531282	1.48664	1.87066	0.100193	1.42982	-0.091066	-0.78731	0.61613	4.5154	O=C(C)c1ccc(N=Nc2c(CCCC3)c3c(NCCC[NH+]4CCCCC4)cc2)cc1		0.07		0.38
3841	0.531282	1.48664	1.87066	0.100193	1.42982	-0.091066	-0.78731	0.61613	4.5154	O=C(C)c1cc(N=Nc2c(CCCC3)c3c(NCCC[NH+]4CCCCC4)cc2)ccc1		0.1		0.38
2458	1.05584	1.42238	2.0161	0.263642	1.50758	0.454126	-0.523098	0.506293	4.5165	O=C1c2cc(ccc2N2C1=Nc1c(ccc(N3CC[NH+](CC3)C)c1)C2=O)CCCCCCCC		0.14		0.5
4662	0.070053	2.89694	0.520184	0.275473	1.3143	0.626704	0.133557	1.02485	4.51696	Clc1ccc(N2CC[NH+](Cc3[n+]([O-])c(cccc4)c4[n+]([O-])c3C(=O)C)CC2)cc1		0.09		0.44
5855	0.398557	1.63472	1.81732	0.128989	1.11064	0.022097	-0.599486	0.400545	4.51709	S1C(C)C(=O)N(C(C(C)C)C(OCC)=O)C1c2cc(c(cccc3)c3n4CC)c4cc2		0.13		0.48
3852	0.291789	1.49029	2.19254	0.030584	1.33354	-0.148471	-1.22818	0.663325	4.518	N(CCC[NH+]1CCCCC1)c2c(CCCC3)c3c(N=Nc4ccc(CC)cc4)cc2		0.08		0.36
3306	1.39925	1.78581	1.7269	1.37738	0.196944	0.471288	-0.084071	0.045147	4.5185	FC(F)(F)Oc1ccc(cc1)CC1CCN(CC1)c1ccc(OCC2Oc3nc([N+](=O)[O-])cn3C2)cc1		0.08		0.45
4940	1.54311	0.960247	2.36757	-0.126704	1.45307	0.129854	-1.42317	0.806856	4.51889	N(CCC[NH+]1CCC(CC[NH+]2CCCCC2)CC1)c3c(CCCC4)c4c(N=Nc5ccccc5)cc3		0.09		0.34
3314	1.21207	1.70272	1.4429	0.813676	0.754522	0.305509	0.213336	0.281216	4.51939	Fc1ccc(OCC2CCN(CC2)c2ccc(OCC3(Oc4nc([N+](=O)[O-])cn4C3)C)cc2)cc1		0.07		0.49
3854	0.288748	1.48936	2.18396	0.028952	1.3349	-0.148302	-1.22532	0.666649	4.52033	N(CCC[NH+]1CCCCC1CC)c2c(CCCC3)c3c(N=Nc4ccccc4)cc2		0.15		0.38
711	0.148279	3.20702	0.320487	0.377233	2.19233	0.092889	-0.406969	1.21985	4.52068	[NH2+]=C(N\N=C/c1c2c(n(c1)Cc1ccccc1)cccc2)c1ncccc1		0.15		0.29
GSK2200168A	-0.849887	2.71282	1.64667	-0.652781	0.595371	0.530673	-0.503559	1.0207	4.52164	C(N1CCC2(CC1)OCCc1sccc21)c1cc(cs1)-c1ccccc1		0.09		0.42
4517	1.11934	1.86971	2.0248	0.293951	0.901768	0.609631	0.579908	0.080116	4.52165	S(C=C1C(C(=O)Oc2c3cccc2)=C3)\C(\N1C4CCCCC4)=N/N=C\c5cc(OC)c(OC)cc5		0.15		0.42
5605	-1.0842	3.35924	1.14188	-0.441318	1.05547	0.072418	-0.988052	1.10682	4.52208	O(C)c1ccc(Nc2c(CCCC3)c3[nH+]c(cccc4)c24)cc1		0.13		0.45
4648	0.652852	2.58281	0.45439	-0.041089	1.74975	0.67064	-0.039831	1.0135	4.52385	O=C(NN1CC[NH+](Cc2ccccc2)CC1)c3[n+]([O-])c(cc(C)c(C)c4)c4[n+]([O-])c3C		0.11		0.47
5925	0.532298	3.09301	0.195041	1.25532	2.1146	0.228725	-0.475124	1.50697	4.5247	O(C(=O)C(Nc1nnc(n2nc(C)cc2C)nn1)Cc3c(cccc4)c4[nH]c3)C		0.18		0.41
2225	-0.163466	2.51575	1.06487	-0.42983	1.47621	0.915264	-1.03838	1.24438	4.5253	[NH2+]1CCN(CC1)c1nc2nc(N3CCCCC3)ccc2cc1-c1ccccc1		0.14		0.36
2224	-0.163466	2.51575	1.06487	-0.42983	1.47621	0.915264	-1.03838	1.24438	4.5253	[NH2+]1CCN(CC1)c1nc2nc(N3CCCCC3)c(cc2cc1)-c1ccccc1		0.14		0.36
GSK1329419A	-0.589234	4.50777	-0.022068	0.446658	1.24174	0.398227	-0.860942	1.5896	4.52552	OC(=O)C(F)(F)F.OC(=O)C(F)(F)F.Nc1nc2ccc(cc2[nH]1)-c1cncc(Oc2ccc(F)cc2)c1		0.14		0.35
GSK676381A	-0.484141	3.34161	0.465608	0.667438	1.16594	-0.564155	-0.020069	1.03353	4.52594	O=C(NNC(=O)c1ccc(OCc2ccccc2)cc1)c1cccs1		0.1		0.33
4059	0.305533	1.51184	1.86071	0.062465	1.32526	-0.169263	-1.04806	0.716425	4.52634	O(C)c1ccccc1N=Nc2c(CCCC3)c3c(NCCC[NH+]4CCCCC4)cc2		0.14		0.48
3851	0.305533	1.51184	1.86071	0.062465	1.32526	-0.169263	-1.04806	0.716425	4.52634	O(C)c1ccc(N=Nc2c(CCCC3)c3c(NCCC[NH+]4CCCCC4)cc2)cc1		0.1		0.46
3850	0.305533	1.51184	1.86071	0.062465	1.32526	-0.169263	-1.04806	0.716425	4.52634	O(C)c1cc(N=Nc2c(CCCC3)c3c(NCCC[NH+]4CCCCC4)cc2)ccc1		0.14		0.47
GSK1022128A	0.108848	2.81048	0.401601	1.30214	1.49899	-0.809046	-0.850357	1.11064	4.52724	NC(=O)c1csc(n1)-c1cccc(OCCNCCc2cccc(F)c2)c1		0.14		0.45
3245	1.74014	1.63773	2.07368	1.22033	0.405342	0.667458	0.020903	0.006193	4.52833	FC(F)(F)c1ccc(cc1)C(CC1CCN(CC1)c1ccc(OCC2(Oc3nc([N+](=O)[O-])cn3C2)C)cc1)=C		0.09		0.47
3244	1.74559	1.63514	2.06972	1.2183	0.407551	0.669783	0.023502	0.00969	4.52888	FC(F)(F)c1ccc(cc1)\C=C\CC1CCN(CC1)c1ccc(OCC2(Oc3nc([N+](=O)[O-])cn3C2)C)cc1		0.09		0.48
GSK1911142A	-0.59724	2.72247	1.1536	0.499998	1.08577	0.37188	-0.605881	0.932853	4.53038	OC(=O)C(F)(F)F.Clc1cccc(c1)-c1ccsc1C(=O)NC1CCN(Cc2ccsc2)C1		0.12		0.44
5993	0.130536	4.69785	-0.340878	0.063685	1.65188	0.517131	-0.429929	1.22926	4.53337	S(=O)(=O)(c1cc(c(N)nc(N)n2)c2cc1)c3cc(cccc4)c4cc3		0.17		0.23
GW283926A	2.11556	3.08724	0.104645	0.724656	2.33632	0.933975	-0.544343	0.803242	4.53358	Cl.Cl.O=C(Nc1ccc(cc1)C(=O)Nc1cccc(c1)C1=NCCN1)Nc1ccc(cc1)C1=NCCN1		0.09		0.32
5147	0.264094	1.52957	2.16444	-0.09047	1.3064	0.020377	-1.24076	0.624428	4.53537	N(CCC[NH+]1CCCCC1)c2c(CCCC3)c3c(N=Nc4cc(C)cc(C)c4)cc2		0.08		0.38
3853	0.264094	1.52957	2.16444	-0.09047	1.3064	0.020377	-1.24076	0.624428	4.53537	N(CCC[NH+]1CCCCC1)c2c(CCCC3)c3c(N=Nc4cc(C)c(C)cc4)cc2		0.09		0.39
GSK971223A	-0.193785	2.60877	0.762265	0.909846	1.44007	-0.294454	-0.460382	1.04193	4.53545	COc1cc(ccc1OCC(C)C)C(=O)Nc1nc(cs1)-c1ccccn1		0.16		0.49
2231	0.329787	1.9635	1.78091	-0.56975	1.03838	0.634231	-0.016699	0.460867	4.5367	OC(c1c2n(C=CC(=C2)C#N)c(c1-c1ccccc1)-c1ccccc1)C1CCCCC1		0.15		0.47
4050	0.679612	1.29982	1.58425	-0.138525	1.28412	-0.222405	-1.20678	0.858715	4.53758	OC(C)c1cc(N=Nc2c(CCCC3)c3c(NCCC[NH+]4CCCCC4)cc2)ccc1		0.13		0.42
3309	1.77532	1.558	1.68768	1.32975	0.232485	0.485587	-0.025045	0.196254	4.53855	FC(F)(F)c1cc(ccc1)COCC1CCN(CC1)c1ccc(OCC2(Oc3nc([N+](=O)[O-])cn3C2)C)cc1		0.12		0.48
3254	1.77532	1.558	1.68768	1.32975	0.232485	0.485587	-0.025045	0.196254	4.53855	FC(F)(F)c1ccc(cc1)COCC1CCN(CC1)c1ccc(OCC2(Oc3nc([N+](=O)[O-])cn3C2)C)cc1		0.1		0.48
SB-640828-V	0.753362	1.46007	1.38442	0.643229	0.812572	0.201111	-1.08506	0.602256	4.53879	OC(=O)C(F)(F)F.OC(=O)C(F)(F)F.COc1cc(CCN2CC[C@@H](C2)NC(=O)c2ccc(Cl)c(Cl)c2)ccc1OC1CCNCC1		0.12		0.56
GSK1057434A	0.428157	2.61174	0.592986	0.672648	1.70041	0.248517	-0.18714	0.725055	4.5391	CC(C)C(NC(=O)CCc1nc2ccccc2oc1=O)c1nc2ccccc2[nH]1		0.12		0.52
GSK1825998A	0.030099	2.64122	0.878296	1.09436	1.62013	-0.810765	0.088742	1.00306	4.53993	C=CCNCCS(=O)(=O)c1cccc(Nc2ccc(cn2)-c2ccsc2)c1		0.1		0.32
SB-811154-V	0.32087	1.49871	2.00124	0.438285	1.15905	-0.581597	-0.640663	0.541931	4.54087	OC(=O)C(F)(F)F.OC(=O)C(F)(F)F.CCCN1CCN(Cc2ccc(C)c(NS(=O)(=O)c3ccc(CCC)cc3)c2)CC1		0.1		0.38
4586	0.223111	3.10713	0.510434	0.710278	1.06658	1.13943	0.03111	0.865843	4.54126	Clc1cc([n+]([O-])c(C(=O)NN2CCN(c3ccccc3)CC2)c(C)[n+]4[O-])c4cc1Cl		0.1		0.48
5148	0.258143	1.5263	2.14111	-0.09534	1.31061	0.021598	-1.23256	0.634133	4.54129	N(CC(C[NH+]1CCCCC1)(C)C)c2c(CCCC3)c3c(N=Nc4ccccc4)cc2		0.12		0.42
4028	0.706534	1.25376	1.58047	-0.025503	1.31873	-0.387169	-1.1816	0.91299	4.54177	OCCC1[NH+](CCCNc2c(CCCC3)c3c(N=Nc4ccccc4)cc2)CCCC1		0.13		0.42
SB-650816	-0.503422	3.06176	0.814714	0.295803	1.5645	0.53653	-0.523764	1.17781	4.54243	O=C(COc1ccccc1)N1CCN(CC1)c1cnc2ccccc2n1		0.14		0.49
GSK270670A	-0.119796	3.09298	0.238655	0.737533	1.20456	-0.470903	-0.078819	0.971556	4.54341	COc1cc(Nc2ccccc2)ccc1NS(=O)(=O)c1c(C)noc1C		0.14		0.34
6216	-0.564449	3.2477	0.761498	0.548013	0.577886	0.369242	0.062554	0.793422	4.54451	Clc1cc(C(=O)\C(=C/Nc2sc(cccc3)c3n2)\C(OCC)O4)c4cc1		0.13		0.4
5002	0.707216	1.2511	1.56936	-0.028478	1.32155	-0.385435	-1.17704	0.918618	4.54547	OCCC1CC[NH+](CCCNc2c(CCCC3)c3c(N=Nc4ccccc4)cc2)CC1		0.1		0.4
SB-443369	-0.608057	3.18588	0.736	-0.029467	1.5451	0.308503	-0.776399	1.10027	4.54586	CN(C)c1ccc(NC(=O)Nc2cc(C)nc3cc(C)ccc23)cc1		0.16		0.39
GR223839X	-1.1922	4.40595	0.843355	0.519944	1.50796	0.18348	-0.444433	1.74248	4.54648	C(Sc1ccccc1)c1nn2c(nnc2s1)-c1ccccc1		0.11		0.27
5917	0.533139	2.9006	0.093324	0.186816	1.69784	0.433047	-0.593638	0.835193	4.54667	S(=O)(=O)(N1CCCCC1Cc2ccccc2)c3cc(c(N)nc(N)n4)c4cc3		0.17		0.33
2837	-0.68543	3.53914	0.680182	-0.382315	1.48746	0.564468	-1.17978	1.19919	4.54778	n1nc2c(n(c3c2cccc3)C)c(-c2ccc(cc2)C(C)C)c1N		0.16		0.36
3252	1.80055	1.63075	1.74844	1.43797	0.145529	0.374638	-0.025471	0.054132	4.54793	FC(F)(F)Oc1ccc(OCC2CCN(CC2)c2ccc(OCC3(Oc4nc([N+](=O)[O-])cn4C3)C)cc2)cc1		0.08		0.48
4055	0.004667	1.70148	1.94442	0.199266	1.17758	0.06581	-1.20455	0.664349	4.54813	Clc1ccccc1N=Nc2c(CCCC3)c3c(NCCC[NH+]4CCCCC4)cc2		0.1		0.4
3847	0.004667	1.70148	1.94442	0.199266	1.17758	0.06581	-1.20455	0.664349	4.54813	Clc1ccc(N=Nc2c(CCCC3)c3c(NCCC[NH+]4CCCCC4)cc2)cc1		0.06		0.38
3846	0.004667	1.70148	1.94442	0.199266	1.17758	0.06581	-1.20455	0.664349	4.54813	Clc1cc(N=Nc2c(CCCC3)c3c(NCCC[NH+]4CCCCC4)cc2)ccc1		0.09		0.38
3517	1.59578	1.25604	1.61669	0.900178	0.917893	-0.011571	-0.305625	0.378489	4.54933	Fc1cc(N2CC(OC2=O)CNC(=O)CCC(=O)c2ccc(cc2)CC(C)C)ccc1N1CCOCC1		0.1		0.53
3483	-0.625807	3.56551	0.687459	-0.312117	1.59573	0.60208	-0.946066	1.10749	4.55071	n1nc2n(c3c(c2c(-c2ccc(cc2)C(C)C)c1N)cccc3)C		0.17		0.36
GSK1365028A	-0.591658	3.24037	0.532941	0.768719	1.25001	-0.850004	-0.47556	1.09993	4.551	NC(=O)c1cc(ccc1OCCOc1ccccc1)-c1ccsc1		0.13		0.42
5611	-1.3666	3.47159	1.80884	-0.696379	0.782248	0.23124	-0.814243	1.02157	4.5514	O(c1c(CCCC2)c2nc(cccc3)c13)c4cc(C)c(C)cc4		0.14		0.5
4994	1.12492	1.16636	1.93359	-0.278427	1.48491	0.363993	-1.29387	0.842097	4.55489	N(CCC[NH+]1CCC([NH+]2CCCCC2)CC1)c3c(CCCC4)c4c(N=Nc5ccccc5)cc3		0.11		0.34
3601	1.09233	1.71586	1.43552	0.390098	1.02186	0.365597	0.283841	0.299128	4.55566	O1c2nc([N+](=O)[O-])cn2CC1(COc1ccc(N2CCC(Oc3ccc(cc3)C)CC2)cc1)C		0.08		0.48
5003	0.67611	1.28972	1.53345	-0.150898	1.29549	-0.216643	-1.18714	0.882565	4.55589	OC(C)C1CCC[NH+](CCCNc2c(CCCC3)c3c(N=Nc4ccccc4)cc2)C1		0.11		0.44
5107	0.676479	1.28944	1.53269	-0.151163	1.29576	-0.216418	-1.18677	0.883045	4.5561	OC(C)C1CC[NH+](CCCNc2c(CCCC3)c3c(N=Nc4ccccc4)cc2)CC1		0.11		0.42
3334	1.99676	1.53142	1.9296	1.48168	0.324563	0.58149	-0.216751	0.097398	4.55848	FC(F)(F)Oc1ccc(N2CCC(CC2)CN(C)c2ccc(OCC3(Oc4nc([N+](=O)[O-])cn4C3)C)cc2)cc1		0.1		0.5
3599	1.01835	1.85836	1.33023	0.749501	0.752631	0.504004	0.290528	0.285652	4.55897	Clc1ccc(OC2CCN(CC2)c2ccc(OCC3(Oc4nc([N+](=O)[O-])cn4C3)C)cc2)cc1		0.08		0.49
3520	1.56488	1.28458	1.54114	0.772829	0.90286	0.15469	-0.298984	0.363296	4.55948	Fc1cc(N2CC(OC2=O)CNC(=O)CCC(=O)c2ccc(cc2)C(C)(C)C)ccc1N1CCOCC1		0.09		0.55
3312	2.00947	1.4916	1.85671	1.47549	0.162971	0.251024	-0.062164	0.088244	4.55981	FC(F)(F)Oc1cc(ccc1)COCC1CCN(CC1)c1ccc(OCC2(Oc3nc([N+](=O)[O-])cn3C2)C)cc1		0.11		0.48
4196	1.3548	3.34753	0.636479	2.05367	1.15257	0.745586	0.749253	0.651925	4.56029	Brc1ccc(C(S\C(=N/NC(=O)COc2nccnc2)\N3c4ccc(Cl)cc4[N+](=O)[O-])=C3)cc1		0.12		0.44
2696	1.3548	3.34753	0.636479	2.05367	1.15257	0.745586	0.749253	0.651925	4.56029	Brc1ccc(cc1)C=1N(/C(/SC=1)=N/NC(=O)COc1nccnc1)c1ccc(Cl)cc1[N+](=O)[O-]		0.11		0.44
3303	2.15465	1.13535	1.97554	0.405149	1.35548	0.267759	-0.143558	0.417903	4.56057	O1c2nc([N+](=O)[O-])cn2CC1(COc1ccc(N2CCC([NH+](Cc3ccc(cc3)CC(C)C)C)CC2)cc1)C		0.09		0.53
4565	-0.338316	2.11859	1.70908	-0.104411	0.955621	0.873036	-0.998145	0.961802	4.56099	Brc1ccc(c2nc(sc(C3CCCCC3)n4)n4c2C[NH+]5CCCCC5)cc1		0.15		0.41
4554	0.505576	2.84171	0.244924	0.635014	1.21791	0.938313	-0.057928	0.972827	4.56102	Clc1cc([n+]([O-])c(C(=O)NN2CC[NH+](Cc3ccccc3)CC2)c(C)[n+]4[O-])c4cc1Cl		0.12		0.48
4862	-0.957986	3.05827	1.38863	-0.523608	0.711399	-0.257511	-0.968932	0.537917	4.56179	o1c(c(C(C)(C)C)cc(C(C)(C)C)c2)c2nc1c3ccccc3O		0.15		0.53
351	0.285068	1.71886	1.82031	0.478953	0.509589	0.677099	-1.41495	0.471047	4.56201	FC(F)(F)c1cc(N=Nc2ccc(NCC3C4[NH+](CCC3)CCCC4)c(C)c2C)ccc1		0.14		0.42
3255	1.83024	1.57824	1.71934	1.54398	0.186849	0.214224	0.010339	0.121583	4.56553	FC(F)(F)Oc1ccc(cc1)COCC1CCN(CC1)c1ccc(OCC2Oc3nc([N+](=O)[O-])cn3C2)cc1		0.08		0.44
4138	1.29144	3.32489	0.603586	2.01542	1.18589	0.684409	0.729581	0.650884	4.56588	Clc1cc([N+](=O)[O-])c(N(C=C2c3ccc(Cl)cc3)\C(\S2)=N\NC(=O)COc4nccnc4)cc1		0.09		0.43
2697	1.29144	3.32489	0.603586	2.01542	1.18589	0.684409	0.729581	0.650884	4.56588	Clc1cc([N+](=O)[O-])c(N2/C(/SC=C2c2ccc(Cl)cc2)=N/NC(=O)COc2nccnc2)cc1		0.08		0.43
27	-0.969268	3.37456	0.959081	-0.640414	0.37245	0.456215	-0.30563	1.08648	4.56589	O1c2c(OC1)cc-1c(CC[n+]3c-1cc1c(c3)c(OC)c(OC)cc1)c2		0.11		0.52
5087	0.256714	1.45644	2.26771	0.65332	1.27565	-0.553182	-1.33278	0.672873	4.56606	Clc1ccc(N=Nc2c(CCCC3)c3c(NC(CCC[NH+](CC)CC)C)cc2)cc1		0.08		0.42
GSK1576706A	-0.925812	3.04977	1.21774	0.437363	0.37929	0.67608	-1.16774	0.963299	4.56732	OC(=O)C(F)(F)F.FC(F)(F)c1ccccc1C1CCN(Cc2n[nH]c3ccccc23)CC1		0.17		0.45
GSK1222186A	-0.458917	2.99692	0.644284	0.929629	1.51377	-0.577408	-0.535569	1.13628	4.5692	CCCCOc1ccc(cc1)C(=O)Nc1nnc(o1)-c1ccccc1		0.13		0.42
352	0.213975	1.6739	2.02125	-0.455648	1.19457	0.530143	-1.14705	0.61638	4.57024	[NH+]12C(CCCC1)C(CCC2)CNc1c2c(CCCC2)c(N=Nc2ccccc2)cc1		0.12		0.35
3299	1.26849	1.82844	1.29727	1.02264	0.811842	0.727098	-0.059661	0.248263	4.57052	Clc1cc(NC2CCN(CC2)c2ccc(OCC3(Oc4nc([N+](=O)[O-])cn4C3)C)cc2)ccc1Cl		0.09		0.53
3294	1.26849	1.82844	1.29727	1.02264	0.811842	0.727098	-0.059661	0.248263	4.57052	Clc1cc(NC2CCN(CC2)c2ccc(OCC3(Oc4nc([N+](=O)[O-])cn4C3)C)cc2)cc(Cl)c1		0.08		0.52
3266	1.26849	1.82844	1.29727	1.02264	0.811842	0.727098	-0.059661	0.248263	4.57052	Clc1cc(Cl)ccc1NC1CCN(CC1)c1ccc(OCC2(Oc3nc([N+](=O)[O-])cn3C2)C)cc1		0.11		0.53
5204	0.826263	1.57219	1.87267	0.311648	1.38935	0.27727	-1.0435	0.192764	4.57146	S(Sc1ccccc1C(=O)NC2CCCCC2)c3ccccc3C(=O)NC4CCCCC4		0.07		0.31
1107	1.13727	1.78104	1.59772	-0.260745	0.521014	0.375333	0.648472	0.137322	4.57187	S(=O)([O-])(=Nc1cc(ccc1)C(C=1C(OC2=C(CCCCCC2)C=1O)=O)C1CC1)c1ccccc1		0.13		0.3
3246	1.7981	1.6037	1.62226	1.40607	0.175212	0.390997	0.024471	0.115156	4.57263	FC(F)(F)Oc1ccc(cc1)COC1CCN(CC1)c1ccc(OCC2(Oc3nc([N+](=O)[O-])cn3C2)C)cc1		0.1		0.48
3257	2.24329	1.59532	1.06216	1.09869	0.529203	0.407671	0.781907	0.853199	4.57265	Clc1ccc(NC(OC2CCN(CC2)c2ccc(OCC3(Oc4nc([N+](=O)[O-])cn4C3)C)cc2)=O)cc1		0.07		0.46
GSK1825993A	0.70826	2.49756	0.566994	1.40789	1.85302	-0.671046	0.098985	1.12025	4.57282	COc1ccc(cn1)-c1cnc(Nc2cccc(c2)S(=O)(=O)CCNCC=C)nc1		0.17		0.43
3320	2.21723	1.40398	2.05412	1.55808	0.14606	0.155727	-0.107989	0.085455	4.57332	FC(F)(F)Oc1ccc(cc1)COCCC1CCN(CC1)c1ccc(OCC2(Oc3nc([N+](=O)[O-])cn3C2)C)cc1		0.09		0.48
4667	0.421528	2.79429	0.357497	0.24527	1.54941	0.627974	0.214472	0.980272	4.57368	O(C)c1ccc(N2CCN(NC(=O)c3[n+]([O-])c(cccc4)c4[n+]([O-])c3C)CC2)cc1		0.1		0.5
4881	0.71824	1.58836	1.88459	1.05171	0.741674	0.691034	-1.13451	0.416755	4.57397	FC(F)(F)C(=O)N(CCC[NH+]1CCCCC1)c2c(CCCC3)c3c(N=Nc4ccccc4)cc2		0.12		0.44
4860	-0.029466	1.62091	2.12019	-0.031151	1.30655	0.04176	-1.02101	0.749444	4.57422	[N+]1(CCCCC1)(CCCNc2c(CCCC3)c3c(N=Nc4ccccc4)cc2)C		0.11		0.42
SB-457709-BT	0.767596	1.45495	1.45848	0.763718	1.00761	0.366157	-1.21642	0.663263	4.57511	OC(=O)C(F)(F)F.OC(=O)C(F)(F)F.OC(=O)C(F)(F)F.Cc1cc(CN2CC[C@@H](C2)NC(=O)c2ccc(Cl)c(Cl)c2)ccc1OCCN1CCNCC1		0.1		0.52
5088	0.081146	1.61722	1.97648	-0.044002	1.34126	0.003865	-1.15355	0.68542	4.57586	N(CCC[NH+]1CCCCC1)c2c(CCCC3)c3c(N=Nc4ccccc4)cc2C		0.13		0.37
3857	0.081146	1.61722	1.97648	-0.044002	1.34126	0.003865	-1.15355	0.68542	4.57586	N(CCC[NH+]1CCCCC1)c2c(CCCC3)c3c(N=Nc4ccc(C)cc4)cc2		0.07		0.36
3298	1.78489	1.6448	1.69432	1.40688	0.335424	0.729415	-0.130729	0.123164	4.5771	FC(F)(F)Oc1ccc(N(C)C2CCN(CC2)c2ccc(OCC3(Oc4nc([N+](=O)[O-])cn4C3)C)cc2)cc1		0.11		0.51
3260	1.78489	1.6448	1.69432	1.40688	0.335424	0.729415	-0.130729	0.123164	4.5771	FC(F)(F)Oc1ccc(N2CCC(N(C)c3ccc(OCC4(Oc5nc([N+](=O)[O-])cn5C4)C)cc3)CC2)cc1		0.11		0.51
3860	0.079214	1.61649	1.97039	-0.045205	1.34227	0.004061	-1.15147	0.68785	4.57786	N(CCC[NH+]1CCCCCC1)c2c(CCCC3)c3c(N=Nc4ccccc4)cc2		0.1		0.32
GSK1254879A	-0.121208	2.46519	0.863393	0.634346	0.307762	0.650785	-1.04063	0.600124	4.58018	COc1cc(CN2CCCC(C2)c2cc(n3nc(C)cc3n2)C(F)(F)F)ccc1O		0.14		0.55
681	1.30165	1.96655	1.76785	0.200459	0.889009	0.471934	0.43037	-0.28743	4.58062	S\1C=C(N(/C/1=N/N=C\c1cc(OCC)c(O)cc1)C1CCCCC1)C1=Cc2c(OC1=O)cccc2		0.15		0.41
4340	-0.122218	3.5134	0.465336	0.601621	1.74188	0.69604	0.038363	1.05611	4.58094	O=C(N1Cc2ccccc2)\C(\c3c1cccc3)=N/NC(=O)c4ccncc4		0.11		0.43
2537	-0.122218	3.5134	0.465336	0.601621	1.74188	0.69604	0.038363	1.05611	4.58094	O=C/1N(c2c(cccc2)\C\1=N/NC(=O)c1ccncc1)Cc1ccccc1		0.11		0.43
GSK937213A	-0.20755	2.32358	0.964882	0.436365	1.37386	0.036051	-0.550044	0.891352	4.5813	O=C(CCC1CCCCC1)Nc1cccc(c1)-c1nnc(o1)-c1ccco1		0.11		0.38
4069	-0.0088	1.69082	1.7516	0.278411	1.09676	0.058249	-1.16865	0.685976	4.58176	Fc1cc(N=Nc2c(CCCC3)c3c(NCCC[NH+]4CCCCC4)cc2)ccc1		0.09		0.38
3856	-0.0088	1.69082	1.7516	0.278411	1.09676	0.058249	-1.16865	0.685976	4.58176	Fc1ccc(N=Nc2c(CCCC3)c3c(NCCC[NH+]4CCCCC4)cc2)cc1		0.06		0.38
3855	-0.0088	1.69082	1.7516	0.278411	1.09676	0.058249	-1.16865	0.685976	4.58176	Fc1ccccc1N=Nc2c(CCCC3)c3c(NCCC[NH+]4CCCCC4)cc2		0.09		0.4
3258	2.0194	1.4492	1.77143	1.14842	0.5358	0.599835	-0.004832	0.152871	4.58289	FC(F)(F)c1ccc(cc1)\C=C\CC[NH+]1CCC(CC1)c1ccc(OCC2(Oc3nc([N+](=O)[O-])cn3C2)C)cc1		0.09		0.47
3858	0.078036	1.61173	1.94714	-0.050946	1.34757	0.006836	-1.14241	0.698886	4.58365	N(CCC[NH+]1CC(C)CCC1)c2c(CCCC3)c3c(N=Nc4ccccc4)cc2		0.1		0.38
3247	1.56564	1.64192	1.45716	1.23394	0.255945	0.592445	0.032071	0.214564	4.58365	FC(F)(F)c1ccc(cc1)COC1CCN(CC1)c1ccc(OCC2(Oc3nc([N+](=O)[O-])cn3C2)C)cc1		0.11		0.48
5515	-0.754111	2.88734	1.12248	0.082403	1.46279	0.309456	-0.558972	1.10291	4.58393	o1cccc1c2ncnc(n(Cc3ccc(C(C)(C)C)cc3)cn4)c24		0.1		0.49
GSK1735958A	-0.099549	3.29116	0.11617	0.840947	1.19403	-0.386964	0.1384	1.02017	4.58403	O=C(COc1ccc(cc1)-c1ccc(cc1)C#N)NNC(=O)c1ccco1		0.1		0.39
4041	0.076977	1.6112	1.94321	-0.051756	1.34827	0.007023	-1.14104	0.700503	4.58491	N(CCC[NH+]1C(C)CCC1C)c2c(CCCC3)c3c(N=Nc4ccccc4)cc2		0.11		0.4
2319	-0.809092	3.55351	0.566283	-0.339602	1.64953	-0.042896	-0.845303	1.33824	4.58583	[NH+]=1CCNC=1c1ccccc1NCc1c2c(ccc1)cccc2		0.14		0.3
3859	0.078025	1.6093	1.93611	-0.053772	1.35021	0.008333	-1.138	0.704278	4.58628	N(CCC[NH+]1CCC(C)CC1)c2c(CCCC3)c3c(N=Nc4ccccc4)cc2		0.12		0.39
2482	-0.216278	3.08393	0.365805	0.428159	1.00049	0.510831	-0.258243	0.834021	4.58649	Clc1cc2OC([NH2+]CC)/C(=C\Nc3cc4sc([S-])nc4cc3)/C(=O)c2cc1		0.13		0.43
3248	1.10626	1.69356	1.43125	0.490561	1.2356	0.541198	0.183711	0.398365	4.58931	O1c2nc([N+](=O)[O-])cn2CC1(COc1ccc(N2CCC(N(C)c3ccccc3)CC2)cc1)C		0.13		0.5
5197	0.19685	2.47756	0.67295	1.15514	-0.519774	0.967181	-1.31168	1.0882	4.59001	FC(F)(F)c1c(nc(C(F)(F)F)cc2C(O)C3[NH+](Cc4ccncc4)CCCC3)c2ccc1		0.21		0.49
3602	1.31676	1.61532	1.31937	0.496845	1.00759	0.191841	0.387994	0.334662	4.59006	O1c2nc([N+](=O)[O-])cn2CC1(COc1ccc(N2CCC(Oc3ccc(OC)cc3)CC2)cc1)C		0.1		0.49
3182	3.33947	2.26015	0.093697	1.16614	1.60656	-0.131555	0.318885	1.30298	4.5909	S(=O)(=O)=C1CC=C(N(CCCOc2cc(ccc2OC)Cc2cnc(nc2N)N)c2ccc(N)cc2)C=C1		0.14		0.42
GSK1272261A	-1.05624	2.88897	1.16085	0.423187	1.01065	-0.538876	-0.466205	1.25964	4.59242	Br.CCCc1cc(ccn1)-c1nc(cs1)-c1ccc(OC)c(OC)c1		0.16		0.52
GSK1911140A	-0.615685	2.68466	1.03	0.484168	1.09828	0.328825	-0.598706	0.955996	4.59377	OC(=O)C(F)(F)F.Fc1cccc(c1)-c1ccsc1C(=O)NC1CCN(Cc2ccsc2)C1		0.12		0.45
3323	3.05215	1.2616	1.63477	1.13824	0.07619	1.0665	0.053482	0.958598	4.59377	FC(F)(F)Oc1ccc(N2CC[NH+](CC2)C2CCN(CC2)c2ccc(OCC3(Oc4nc([N+](=O)[O-])cn4C3)C)cc2)cc1		0.1		0.48
GW658979X	-0.947348	3.86545	1.0302	0.235276	1.29826	0.919166	-0.423049	1.08269	4.5951	Cc1ccc(cc1)-n1cc2c(nnc(C)c2n1)-c1ccc(Cl)cc1		0.09		0.32
GSK276001A	-0.818592	3.10657	0.969315	0.278227	1.25023	0.845074	-0.777555	1.40007	4.60235	CN1CCN(CC1)c1cc(nc(n1)-c1ccncc1)-c1ccc(F)cc1		0.09		0.42
4702	0.196333	2.91031	0.471029	0.128544	1.5655	0.81588	0.105241	0.954348	4.60337	O=C(NN1CCN(c2ccccc2)CC1)c3[n+]([O-])c(cc(C)cc4)c4[n+]([O-])c3C		0.08		0.46
3263	1.16022	1.76737	1.21511	0.714685	1.11577	0.564855	0.022654	0.319422	4.60448	Clc1cc(NC2CCN(CC2)c2ccc(OCC3(Oc4nc([N+](=O)[O-])cn4C3)C)cc2)ccc1		0.1		0.52
715	-0.903497	4.6333	0.582591	0.106764	1.6587	0.737986	-0.539798	1.51845	4.60471	O=C(Nc1nc2c(cc1)ccc1c2nccc1)c1ccccc1		0.12		0.31
4639	1.19039	3.26969	0.45683	1.78202	1.41186	0.515494	0.809341	0.720415	4.60617	Clc1cc([N+](=O)[O-])c(N(C=C2c3ccccc3)\C(\S2)=N\NC(=O)COc4nccnc4)cc1		0.12		0.43
2702	1.19039	3.26969	0.45683	1.78202	1.41186	0.515494	0.809341	0.720415	4.60617	Clc1cc([N+](=O)[O-])c(N2/C(/SC=C2c2ccccc2)=N/NC(=O)COc2nccnc2)cc1		0.11		0.43
3528	1.20921	1.44358	1.30709	0.887684	0.953448	0.050755	-0.200015	0.406861	4.60713	Fc1cc(N2CC(OC2=O)CNC(=O)CCC(=O)c2ccc(OC)cc2)ccc1N1CCCCC1		0.1		0.53
948	-0.764559	3.30773	0.757884	-0.250025	1.12781	0.355189	-0.036593	1.07494	4.60725	O=C1c2c(nc3c(cccc3)c2CC[NH+](C)C)C(=O)c2c1cccc2		0.13		0.6
3529	0.913752	1.65309	1.32438	1.13004	0.713295	0.306154	-0.324597	0.351194	4.60775	Clc1ccc(cc1)C(=O)CCC(=O)NCC1OC(=O)N(C1)c1cc(F)c(N2CCCCC2)cc1		0.07		0.47
716	-0.697401	4.45601	0.22759	-0.025334	1.89818	0.323061	-0.669062	1.67293	4.60806	[NH2+]=C(Nc1nc2c(cc1)ccc1c2nccc1)c1ccccc1		0.12		0.21
2440	0.040883	1.87503	1.86347	0.642633	1.12047	-0.225198	-0.175181	0.363483	4.60906	O(C)c1c2N=C3N(c4c(cc(cc4)CCCCCCCC)C3=O)C(=O)c2ccc1		0.19		0.54
4876	1.55647	1.18313	1.61262	-0.261029	1.44219	0.059432	-1.40752	0.452526	4.60945	Oc1ccc(N=Nc2c(CCCC3)c3c(NCCC[NH+]4CCCCC4)cc2)cc1C[NH+]5CCCC5		0.08		0.45
GSK547481A	2.02294	1.65515	1.71037	1.04974	2.0852	1.15351	-0.185539	1.00148	4.61161	C(CN1CCOCC1)Cn1c(Sc2ccnc(n2)N2CCN(CC2)c2ccncc2)nnc1-c1cccs1		0.06		0.33
3285	1.60973	1.64111	1.50103	0.96943	1.04174	0.715838	0.152719	0.269026	4.61263	Clc1c(cccc1Cl)\C=C\C[NH+]1CCN(CC1)c1ccc(OCC2(Oc3nc([N+](=O)[O-])cn3C2)C)cc1		0.09		0.5
3282	1.60973	1.64111	1.50103	0.96943	1.04174	0.715838	0.152719	0.269026	4.61263	Clc1cc(ccc1Cl)\C=C\C[NH+]1CCN(CC1)c1ccc(OCC2(Oc3nc([N+](=O)[O-])cn3C2)C)cc1		0.09		0.5
3278	1.60973	1.64111	1.50103	0.96943	1.04174	0.715838	0.152719	0.269026	4.61263	Clc1ccc(Cl)cc1\C=C\C[NH+]1CCN(CC1)c1ccc(OCC2(Oc3nc([N+](=O)[O-])cn3C2)C)cc1		0.09		0.5
3277	1.60973	1.64111	1.50103	0.96943	1.04174	0.715838	0.152719	0.269026	4.61263	Clc1cc(Cl)ccc1\C=C\C[NH+]1CCN(CC1)c1ccc(OCC2(Oc3nc([N+](=O)[O-])cn3C2)C)cc1		0.09		0.5
3274	1.60973	1.64111	1.50103	0.96943	1.04174	0.715838	0.152719	0.269026	4.61263	Clc1cccc(Cl)c1\C=C\C[NH+]1CCN(CC1)c1ccc(OCC2(Oc3nc([N+](=O)[O-])cn3C2)C)cc1		0.1		0.5
3600	0.99991	1.82055	1.20663	0.733671	0.765136	0.46095	0.297703	0.308795	4.61303	Fc1ccc(OC2CCN(CC2)c2ccc(OCC3(Oc4nc([N+](=O)[O-])cn4C3)C)cc2)cc1		0.08		0.49
6220	0.02524	2.91714	0.593843	1.1324	1.80539	-0.118027	0.19445	1.17273	4.614	O(C\C(\N=C/c1ccncc1)=N\NC(=O)c2ccncc2)c3cc(C)ccc3		0.12		0.45
GSK426032A	0.941964	2.82768	0.236713	1.31897	1.18336	-0.862626	0.678409	0.677812	4.61624	CCOc1ccc(OCc2ccc(cc2)C(=O)NNC(=O)c2ccc(o2)N(=O)=O)cc1		0.11		0.34
3603	1.35804	1.75412	1.35188	1.16462	0.248369	0.690882	0.038514	0.170682	4.61639	FC(F)(F)c1ccc(OC2CCN(CC2)c2ccc(OCC3(Oc4nc([N+](=O)[O-])cn4C3)C)cc2)cc1		0.1		0.48
3281	1.71797	1.70378	1.58305	1.27746	0.738384	0.8779	0.070068	0.19945	4.61668	Clc1cc(Cl)cc(Cl)c1\C=C\C[NH+]1CCN(CC1)c1ccc(OCC2(Oc3nc([N+](=O)[O-])cn3C2)C)cc1		0.1		0.5
3280	1.71797	1.70378	1.58305	1.27746	0.738384	0.8779	0.070068	0.19945	4.61668	Clc1cc(Cl)c(Cl)cc1\C=C\C[NH+]1CCN(CC1)c1ccc(OCC2(Oc3nc([N+](=O)[O-])cn3C2)C)cc1		0.09		0.5
3279	1.71797	1.70378	1.58305	1.27746	0.738384	0.8779	0.070068	0.19945	4.61668	Clc1c(cc(Cl)cc1Cl)\C=C\C[NH+]1CCN(CC1)c1ccc(OCC2(Oc3nc([N+](=O)[O-])cn3C2)C)cc1		0.08		0.5
GSK690382A	-0.938769	4.06419	0.432853	0.639526	1.37601	0.283242	-0.357932	1.6187	4.6171	COc1ccc2sc(Nc3nc(cs3)-c3ccccn3)nc2c1		0.16		0.34
4255	1.39969	3.37945	0.685931	2.32294	0.879743	0.847505	0.649071	0.573774	4.6184	Clc1cc(Cl)ccc1C(S\C(=N/NC(=O)COc2nccnc2)\N3c4ccc(Cl)cc4[N+](=O)[O-])=C3		0.09		0.43
2701	1.39969	3.37945	0.685931	2.32294	0.879743	0.847505	0.649071	0.573774	4.6184	Clc1cc(Cl)ccc1C=1N(/C(/SC=1)=N/NC(=O)COc1nccnc1)c1ccc(Cl)cc1[N+](=O)[O-]		0.08		0.43
GSK1473876A	0.216504	2.82272	0.93526	-0.047869	1.52485	1.38816	-0.548191	0.615351	4.61879	CC1Sc2ccc(cc2NC1=O)C(=O)N1CCCCC1c1nc2ccccc2s1		0.12		0.46
5104	0.70931	1.58643	1.50887	0.450515	1.61092	-0.018776	-0.442731	0.495439	4.61975	O=[N+]([O-])c1ccc(N=Nc2c(CCCC3)c3c(NCCC[NH+]4CCCCC4)cc2)cc1		0.07		0.35
3836	0.70931	1.58643	1.50887	0.450515	1.61092	-0.018776	-0.442731	0.495439	4.61975	O=[N+]([O-])c1cc(N=Nc2c(CCCC3)c3c(NCCC[NH+]4CCCCC4)cc2)ccc1		0.1		0.35
5763	-1.22793	3.82373	0.853508	0.808975	0.894442	-0.328854	-0.176951	1.33195	4.61985	Clc1ncc(C(OC(c2ccccc2)c3ccccc3)=O)nc1		0.14		0.37
GSK547498A	1.87896	1.53667	1.83702	1.38653	2.21848	0.580466	-0.31821	1.02557	4.62104	CCN(CC)CCCn1c(Sc2ccnc(n2)N2CCN(CC2)c2ccncc2)nnc1-c1ccco1		0.09		0.38
350	-0.057787	1.78195	1.86953	-0.062144	1.12171	0.427707	-1.22619	0.589461	4.62207	Clc1cc(N=Nc2ccc(NCC3C4[NH+](CCC3)CCCC4)c(C)c2C)ccc1		0.12		0.42
4489	2.14448	0.812635	2.45944	-0.519466	0.23166	1.1503	-0.275679	1.03941	4.62213	O(C)c1ccc(\C=N\NC(=O)c2nc(C(C3)(C4)CC(CC3C5)CC45)[nH]c2C(C6)(C7)CC(CC6C8)CC78)cc1		0.1		0.44
4509	0.515217	2.33359	2.11379	0.682746	0.479339	1.23052	0.35473	-0.020565	4.62477	Clc1cc(\C=N\N=C(/SC=C2C(C(=O)Oc3c4cccc3)=C4)\N2C5CCCCC5)ccc1Cl		0.13		0.42
3522	1.18068	1.47321	1.23407	0.755268	0.93688	0.22544	-0.194817	0.389701	4.62712	Fc1cc(N2CC(OC2=O)CNC(=O)CCC(=O)c2ccc(cc2C)C)ccc1N1CCOCC1		0.1		0.49
3432	0.686284	3.0794	0.402941	0.739324	2.54776	0.187945	0.025199	1.04347	4.62717	[NH2+]=C(N\N=C(/Cn1ccnc1)\c1ccc(cc1)-c1ccccc1)c1ncccc1		0.11		0.3
2454	1.26886	1.19184	3.59027	0.87215	1.20592	-0.909472	-0.764972	0.208009	4.6272	O=C1c2cc(ccc2N2C1=Nc1c(ccc(c1)CCCCCCCC)C2=O)CCCCCCCC		0.16		0.5
GSK547541A	2.08329	1.66162	1.90985	1.4677	2.4441	0.761923	-0.436935	1.14286	4.62822	CCN(CC)CCCn1c(Sc2ccnc(n2)N2CCN(CC2)c2ccncc2)nnc1-c1ccccn1		0.11		0.34
5005	0.922628	1.54522	1.17487	0.405668	1.30933	-0.030914	-0.17974	0.49789	4.63002	S(=O)(=O)([O-])c1ccc(N=Nc2c(CCCC3)c3c(NCCC[NH+]4CCCCC4)cc2)cc1		0.07		0.31
4604	0.699465	2.61682	0.371483	0.967582	1.51297	-0.346615	-0.149962	0.344443	4.63026	s1cccc1Cc2nnc(SC(CC(=O)c3sccc3)c4ccc(O)cc4)n2N		0.09		0.35
3605	1.59578	1.74186	1.44866	1.43714	0.075672	0.516985	0.060388	0.07092	4.6307	FC(F)(F)Oc1cc(OC2CCN(CC2)c2ccc(OCC3(Oc4nc([N+](=O)[O-])cn4C3)C)cc2)ccc1		0.12		0.48
3604	1.59578	1.74186	1.44866	1.43714	0.075672	0.516985	0.060388	0.07092	4.6307	FC(F)(F)Oc1ccccc1OC1CCN(CC1)c1ccc(OCC2(Oc3nc([N+](=O)[O-])cn3C2)C)cc1		0.1		0.49
2573	1.59578	1.74186	1.44866	1.43714	0.075672	0.516985	0.060388	0.07092	4.6307	FC(F)(F)Oc1ccc(OC2CCN(CC2)c2ccc(OCC3(Oc4nc([N+](=O)[O-])cn4C3)C)cc2)cc1		0.09		0.48
3598	0.911906	1.76629	1.2538	0.420538	1.06838	0.300994	0.344854	0.347948	4.63319	O1c2nc([N+](=O)[O-])cn2CC1(COc1ccc(N2CCC(Oc3ccccc3)CC2)cc1)C		0.11		0.46
3465	2.50566	3.20517	-1.04629	0.433439	1.7628	-1.24234	-0.80946	1.67988	4.63387	o1c2c(cc1-c1ccc(OCCCOc3ccc(cc3)C(=[NH2+])NO)cc1)cc(cc2)C(=[NH2+])NO		0.12		0.3
4600	0.486207	2.15638	2.07112	0.121406	0.962078	0.949466	0.460898	0.066592	4.63748	S(C=C1C(C(=O)Oc2c3cccc2)=C3)\C(\N1C4CCCCC4)=N/N=C\c5ccc(C)cc5		0.13		0.4
3000	1.28404	1.7568	1.80911	-0.416047	0.257864	0.077162	0.328637	-0.396513	4.63814	O1c2c(C(=O)CC1c1cc3c(OC(C=C3)(C)C)c(O)c1C\C=C(\C)/C)c([O-])cc([O-])c2C\C=C(\C)/C		0.06		0.42
5602	-1.23558	4.6071	0.773767	0.386434	1.25503	0.388762	-0.091932	1.55859	4.64007	s1cccc1C(=O)c2nnn(c3c(cccc4)c4ccc3)c2		0.14		0.24
5488	-1.51661	3.79236	1.587	0.021685	0.227016	0.580236	-0.777529	0.99819	4.64129	Clc1cc(Cl)ccc1Oc2c(CCCC3)c3nc(cccc4)c24		0.15		0.51
3256	1.62547	1.68935	1.41955	1.54316	0.116993	0.356571	0.096198	0.138371	4.64264	FC(F)(F)Oc1ccc(cc1)COC1CCN(CC1)c1ccc(OCC2Oc3nc([N+](=O)[O-])cn3C2)cc1		0.09		0.44
3297	1.73408	1.68326	1.3303	1.4182	0.424825	0.626984	-0.178112	0.112991	4.64309	FC(F)(F)Oc1ccc(NC2CCN(CC2)c2ccc(OCC3(Oc4nc([N+](=O)[O-])cn4C3)C)cc2)cc1		0.08		0.5
4661	0.121876	3.05524	0.36383	0.477128	1.29359	0.970123	0.110183	0.938403	4.64325	Clc1ccc(N2CCN(NC(=O)c3[n+]([O-])c(cccc4)c4[n+]([O-])c3C)CC2)cc1		0.06		0.48
6390	0.250648	2.79505	0.480858	1.25419	1.78908	-0.313283	0.305734	1.19538	4.64329	O(C\C(\N=C/c1ccncc1)=N\NC(=O)c2ccncc2)c3ccc(OC)cc3		0.11		0.45
4556	-0.324004	2.10182	1.33482	-0.115903	0.967357	0.833129	-0.830056	1.0255	4.64364	Brc1ccc(c2nc(sc(C3CCCCC3)n4)n4c2C[NH+]5CCOCC5)cc1		0.14		0.42
3984	0.571932	1.68997	1.0116	0.479229	0.25462	-0.043312	0.123433	0.518268	4.64452	Fc1cc(C(=O)C(C([O-])=O)CN2CC)c2cc1N3OC(Cc4cc(OC)c(OC)cc4)CC3		0.13		0.5
4580	1.13339	2.5948	0.456222	0.467194	1.65291	0.598543	0.74551	0.716741	4.64462	O=C(C)c1[n+]([O-])c(cc(C)c(C)c2)c2[n+]([O-])c1C[NH+]3CCN(c4ccc([N+](=O)[O-])cc4)CC3		0.08		0.41
2411	0.690699	1.72354	1.61552	0.875637	1.05065	-0.283794	0.275316	0.244023	4.64472	O(C)c1c2N=C3N(c4c(cc(cc4)C(OC(CCCCCC)C)=O)C3=O)C(=O)c2ccc1		0.17		0.56
3302	1.82441	1.43965	1.32832	1.06516	0.64676	0.765768	-0.216058	0.348154	4.64479	FC(F)(F)c1cc(ccc1)C[NH+](C)C1CCN(CC1)c1ccc(OCC2(Oc3nc([N+](=O)[O-])cn3C2)C)cc1		0.12		0.52
3301	1.82441	1.43965	1.32832	1.06516	0.64676	0.765768	-0.216058	0.348154	4.64479	FC(F)(F)c1ccccc1C[NH+](C)C1CCN(CC1)c1ccc(OCC2(Oc3nc([N+](=O)[O-])cn3C2)C)cc1		0.11		0.53
3305	2.9335	1.16445	1.5135	1.60626	-0.049149	0.237011	0.17828	0.954211	4.64624	FC(F)(F)Oc1ccc(OCC[NH+](C)C2CCN(CC2)c2ccc(OCC3(Oc4nc([N+](=O)[O-])cn4C3)C)cc2)cc1		0.09		0.51
2419	-0.262319	2.09623	1.94471	0.806192	0.962303	0.042739	-0.302151	0.323198	4.64676	Clc1cc2c(N3C(=Nc4c(cc(cc4)CCCCCCCC)C3=O)C2=O)cc1		0.15		0.52
5657	-1.28115	3.39835	1.25617	-0.540727	1.22629	0.044739	-1.07592	1.189	4.64698	[nH+]1c(CCCC2)c2c(NCc3ccccc3)c(cccc4)c14		0.13		0.36
GSK1214891A	0.530153	2.38091	0.611041	0.819121	1.30559	0.364296	0.216052	0.638357	4.64827	COc1ccc(cc1)-c1nc(NC(=O)C2CCCN2S(=O)(=O)c2cccs2)sc1C		0.12		0.41
SB-293648-A	0.453261	1.49014	1.4894	0.425201	1.10582	-0.345371	-0.542289	0.453138	4.64886	Cl.CCOc1cc(OCC)c(cc1C(=O)Nc1cccc2CN(C)CCc12)C(=O)C(C)C		0.1		0.61
785	0.611012	3.06015	0.533099	0.549833	1.61608	1.0404	0.569074	0.72532	4.65031	O=[N+]([O-])c1ccc(N2CCN(CC2)c2[n+]([O-])c3cc(C)c(cc3[n+]([O-])c2C#N)C)cc1		0.06		0.38
6263	-1.06128	2.95676	1.1458	-0.447558	1.22104	-0.053549	-0.965714	1.15129	4.65229	s1c(cccc2)c2nc1c3ccc(C[NH2+]C4CCCCC4)cc3		0.13		0.31
5595	0.173292	3.63971	0.294798	0.859149	1.53879	0.677705	0.581041	0.892971	4.65253	S1(=O)(=O)N=C([N-]NC(=O)c2cccnc2)N(c3ccccc3)c(cccc4)c14		0.1		0.3
5594	0.173292	3.63971	0.294798	0.859149	1.53879	0.677705	0.581041	0.892971	4.65253	S1(=O)(=O)N=C([N-]NC(=O)c2ccncc2)N(c3ccccc3)c(cccc4)c14		0.1		0.3
GSK1051703A	-0.233369	3.54188	-0.004728	0.533878	1.53222	-0.30005	-0.803362	0.795487	4.65353	COc1ccc(Nc2ccccc2NC(=O)c2ccc(O)nc2)cc1		0.14		0.46
364	-0.098866	1.67411	1.79375	-0.01319	1.3902	-0.06171	-1.09492	0.740016	4.6549	[NH+]1(CCCCC1)CCCNc1c2c(CCCC2)c(N=Nc2ccccc2)cc1		0.1		0.35
3324	2.04363	1.42096	1.47459	0.414357	1.16309	1.11428	-0.069328	0.458422	4.65552	Clc1ccc(N2CC[NH+](CC2)C2CCN(CC2)c2ccc(OCC3(Oc4nc([N+](=O)[O-])cn4C3)C)cc2)cc1		0.09		0.49
3352	0.771619	1.27394	1.58015	-0.509362	0.836428	-0.162204	-1.7792	0.543078	4.65625	Clc1ccc(Oc2cc(ccc2)C[NH2+]C2CCC(CC2C)CC2CC(C)C([NH3+])CC2)cc1		0.11		0.49
5577	-1.58761	4.82221	1.23506	-0.754239	0.968885	0.354609	-0.667646	1.58792	4.65664	O(C)c1c(c[n+](C)c2c3ccc4c2cccc4)c3ccc1		0.2		0.47
6490	-0.694518	3.02742	0.521129	0.960037	0.734123	0.128217	-0.583485	1.16937	4.65687	ClC(Cl)C(=O)N(Cc1ccc(c2sc(cccc3)c3n2)cc1)CCO		0.15		0.48
GSK1746325A	0.335386	2.66053	0.574997	0.715858	1.64997	0.592478	0.079425	0.789643	4.65732	O=C(Nc1nc(cs1)-c1ccccn1)c1cccc(c1)S(=O)(=O)N1CCCCC1		0.1		0.31
GSK1817710A	-0.47097	3.2957	0.229409	0.700178	1.06908	-0.642698	0.039648	1.04239	4.65792	O=C(COc1ccc(cc1)-c1ccccc1)NNC(=O)c1ccco1		0.12		0.4
3264	1.46076	1.5838	1.13009	0.572755	1.26382	0.337091	0.177075	0.374859	4.659	O1c2nc([N+](=O)[O-])cn2CC1(COc1ccc(N2CCC(Nc3cc(OC)ccc3)CC2)cc1)C		0.12		0.51
4593	-0.517487	2.18363	1.53102	-0.082831	1.00237	0.822586	-0.943951	1.01622	4.6595	Brc1ccc(c2nc(sc(C3CCCCC3)n4)n4c2C[NH+]5CCCC5)cc1		0.15		0.4
3251	2.20328	1.50732	1.925	1.54018	0.243857	0.377088	0.193221	0.003049	4.663	FC(F)(F)Oc1ccc(cc1)\C=C\COC1CCN(CC1)c1ccc(OCC2(Oc3nc([N+](=O)[O-])cn3C2)C)cc1		0.09		0.47
3901	0.686583	3.11584	0.222551	1.30926	0.439873	1.30683	0.175896	0.806517	4.66303	Fc1c(N(Nc2cc(nccn3)c3cc2F)C=C(C([O-])=O)C4=O)c4cc(F)c1N5CCCC5		0.06		0.46
3325	2.42493	1.20024	1.8081	0.33122	1.23684	1.00591	-0.185079	0.462771	4.66461	Clc1ccc(N(C)C2CC[NH+](CC2)C2CCN(CC2)c2ccc(OCC3(Oc4nc([N+](=O)[O-])cn4C3)C)cc2)cc1		0.1		0.52
3995	6.33743	5.47528	3.15275	1.22552	0.946135	0.273384	0.671945	1.48932	4.66669	S(=O)(=O)(c1ccc(NC(N2N=C(c3ccccc3)OC2=S)c4occc4)cc1)c5ccc(NC(N6N=C(c7ccccc7)OC6=S)c8occc8)cc5		0.12		0.29
2341	0.417877	1.21077	1.75015	-0.568386	1.18828	-0.596307	-1.4574	0.942247	4.66725	[NH2+](CC12CC3CC(C1)CC(C2)C3)CC[NH2+]CCC(c1ccccc1)c1ccccc1		0.12		0.3
412	-1.81606	4.28213	1.55806	-0.249762	0.947071	-0.76964	-0.73952	1.43358	4.66854	O(Cc1ccccc1)c1cc(ccc1)-c1ccccc1		0.17		0.25
4369	4.45074	3.4417	0.543796	1.8482	2.13328	0.337269	0.387846	1.40749	4.67032	s1cc(Cc2nnc(SCC(=O)NNC(=O)c3ccccc3)n2NC(=O)c4ccccc4)nc1NC(=O)c5ccccc5		0.11		0.35
3271	1.66873	1.51775	1.40919	0.715647	1.21957	0.602723	0.210754	0.314145	4.67082	Fc1cc(C)c(cc1)\C=C\C[NH+]1CCN(CC1)c1ccc(OCC2(Oc3nc([N+](=O)[O-])cn3C2)C)cc1		0.07		0.51
4915	6.14527	4.46661	3.66558	0.414087	1.5205	1.3627	-0.46778	1.09908	4.67106	Clc1ccc(N2C(=C\C(=N\CC[NH+]3CC[NH+](CCCCN4C(=O)c(ccc5)c(c56)c(ccc6)C4=O)CC3)\C(Nc7ccc(Cl)cc7)=C8)C8=Nc(cccc9)c29)cc1		0.12		0.47
5540	-1.18987	2.83157	1.38488	-0.204237	1.30302	-0.415841	-0.959596	1.24576	4.67192	s1c(cccc2)c2nc1c3ccc(C[NH+](C(C)C)C(C)C)cc3		0.16		0.4
6154	0.857454	1.20076	1.08491	0.087073	0.586901	-0.98243	-0.285605	0.789082	4.67218	O1C(OC(C)(C)O2)C2C(OCc3ccccc3)C1C([NH2+]Cc4ccccc4)CC(OCC)=O		0.11		0.42
1197	-0.06926	1.64384	2.24765	0.635071	1.17402	-1.13517	-1.10254	0.495615	4.67221	S(CCC(C)C)c1ccc(NC(=S)Nc2ccc(SCCC(C)C)cc2)cc1		0.12		0.28
3284	1.50648	1.60557	1.34996	0.756382	1.25174	0.589294	0.264168	0.337121	4.67269	Clc1cc(ccc1)\C=C\C[NH+]1CCN(CC1)c1ccc(OCC2(Oc3nc([N+](=O)[O-])cn3C2)C)cc1		0.1		0.49
3283	1.50648	1.60557	1.34996	0.756382	1.25174	0.589294	0.264168	0.337121	4.67269	Clc1ccc(cc1)\C=C\C[NH+]1CCN(CC1)c1ccc(OCC2(Oc3nc([N+](=O)[O-])cn3C2)C)cc1		0.07		0.49
GSK1599440A	-0.529719	2.40675	1.20305	0.305406	1.68457	0.50836	-0.756179	1.32417	4.67288	CCCc1cc(N2CCN(CC#N)CC2)n2ncc(-c3ccccc3)c2n1		0.15		0.35
GSK275984A	-0.909018	3.10616	1.01168	-0.012261	1.54906	0.723123	-0.707688	1.46925	4.67471	CN1CCN(CC1)c1cc(nc(n1)-c1ccccc1)-c1ccncc1		0.13		0.38
2912	1.3242	2.33595	0.550286	0.398434	2.2447	1.03201	0.023406	1.15865	4.67647	O=C(Nn1c(cc(C[NH+]2CCN(CC2)c2ncccc2)c1C)-c1ccccc1)c1nccnc1		0.13		0.42
4040	0.29011	1.48909	1.21721	-0.174071	1.33267	-0.140145	-1.08763	0.917315	4.67697	OC1CCC[NH+](CCCNc2c(CCCC3)c3c(N=Nc4ccccc4)cc2)C1		0.1		0.42
GSK986289A	-0.530662	3.15085	0.515318	0.153458	1.78996	0.039723	-1.05527	1.01283	4.67728	Cl.Cc1cccc(C)c1CNc1c(cnc2c(C)cccc12)C(N)=O		0.14		0.47
6402	0.692898	1.05166	1.94752	0.564017	0.899243	-1.49489	-0.895431	0.844177	4.67819	O(C)c1cc(C(C(C)C)(CCC[NH+](CCc2cc(OC)c(OC)cc2)C)C#N)ccc1OC		0.14		0.56
5544	0.122951	3.741	0.40746	1.03299	1.32624	1.11237	0.268317	0.698769	4.67939	Clc1ncc(C(=O)NC(N(c2ccccc2)c3c(cccc3)S4(=O)=O)=N4)cc1		0.12		0.35
GSK2057544A	1.0721	1.88489	1.0585	0.776528	1.94722	0.619887	-0.290584	0.669704	4.68018	CCC(C)CC(=O)Nc1nc2CC(CC(=O)c2s1)C(=O)N(C)Cc1cccc2ncccc12		0.13		0.55
3845	-0.130131	1.71515	1.7628	-0.139584	1.36144	0.114346	-1.10791	0.700086	4.68361	N(CCC1[NH+](C)CCCC1)c2c(CCCC3)c3c(N=Nc4ccccc4)cc2		0.13		0.42
4589	0.39298	2.26353	1.8405	0.454171	0.702618	1.06071	0.473395	0.073952	4.68433	S(C=C1C(C(=O)Oc2c3cccc2)=C3)\C(\N1C4CCCCC4)=N/N=C\c5ccc(F)cc5		0.12		0.42
3834	0.297576	1.70605	1.37249	-0.125104	1.33715	-0.203291	-1.18504	0.345317	4.68676	Oc1cc(N=Nc2c(CCCC3)c3c(NCCC[NH+]4CCCCC4)cc2)ccc1		0.1		0.44
6184	6.15601	5.66561	4.32404	-0.29075	1.78733	0.587556	-1.76433	1.53463	4.68836	S(Sc1ccccc1C(=O)N2CC[NH+](C(c3ccccc3)c4ccccc4)CC2)c5ccccc5C(=O)N6CC[NH+](C(c7ccccc7)c8ccccc8)CC6		0.11		0.38
GSK1216252A	-0.77485	3.32766	0.654998	0.11674	1.42887	0.501417	-0.585547	1.02749	4.68983	O=C(Nc1nnc(o1)-c1ccccc1)c1ccc2CCCCc2c1		0.1		0.32
GSK1303102A	-0.5709	2.7666	0.821205	0.928327	1.62863	-0.413609	-0.511622	1.1405	4.68992	CCCCOc1ccc(cc1)C(=O)Nc1nc(cs1)-c1ccccn1		0.13		0.46
4080	-0.457743	2.71088	0.814074	-0.120003	0.25067	-0.081139	0.377971	0.625542	4.69046	O1c(ccc2c3c(cccc4)c4o2)c3C(OC(=O)C)C(OC(=O)C)C1(C)C		0.1		0.36
2453	-0.28076	2.05842	1.82111	0.790362	0.974808	-0.000314	-0.294976	0.346341	4.69062	Fc1cc2N=C3N(c4c(cc(cc4)CCCCCCCC)C3=O)C(=O)c2cc1		0.17		0.52
3267	1.60502	1.75701	1.31581	1.4591	0.295653	0.954898	-0.282247	0.144215	4.69152	Clc1cc(ccc1NC1CCN(CC1)c1ccc(OCC2(Oc3nc([N+](=O)[O-])cn3C2)C)cc1)C(F)(F)F		0.12		0.52
GSK1926119A	-0.694577	3.51178	0.317493	0.585991	1.15685	-0.384843	0.014427	1.03268	4.69173	O=C(NNC(=O)c1ccc(Oc2ccccc2)cc1)c1cccs1		0.08		0.29
4660	1.27797	3.31423	0.410765	2.09457	1.10508	0.676847	0.765478	0.672511	4.69224	Clc1cc([N+](=O)[O-])c(N(C=C2c3ccc(F)cc3)\C(\S2)=N\NC(=O)COc4nccnc4)cc1		0.09		0.42
2698	1.27797	3.31423	0.410765	2.09457	1.10508	0.676847	0.765478	0.672511	4.69224	Clc1cc([N+](=O)[O-])c(N2/C(/SC=C2c2ccc(F)cc2)=N/NC(=O)COc2nccnc2)cc1		0.08		0.42
6386	-0.048933	3.08575	0.48627	1.53447	1.5298	0.029297	0.231697	1.17262	4.69373	Clc1ccc(OC\C(\N=C/c2ccncc2)=N\NC(=O)c3ccncc3)cc1		0.07		0.47
6385	-0.048933	3.08575	0.48627	1.53447	1.5298	0.029297	0.231697	1.17262	4.69373	Clc1ccc(OC\C(\N=C/c2cccnc2)=N\NC(=O)c3ccncc3)cc1		0.09		0.46
6195	-0.048933	3.08575	0.48627	1.53447	1.5298	0.029297	0.231697	1.17262	4.69373	Clc1cc(OC\C(\N=C/c2ccncc2)=N\NC(=O)c3ccncc3)ccc1		0.1		0.47
769	-0.855852	3.56313	1.00896	-0.149463	1.06244	0.721054	0.320193	0.889355	4.69643	O=C1c2c(nc3c(cccc3)c2\C=C\N(C)C)C(=O)c2c1cccc2		0.15		0.46
4611	0.553458	1.73585	1.1183	0.470685	0.665756	-0.334231	0.475014	0.462856	4.69727	O(CC([O-])=O)c1cc(C)c(C(C2C(CCC2)N3C(=O)COc4ccccc4)=N3)cc1OC		0.14		0.48
GSK2044743A	0.000788	1.84998	1.90588	0.01359	1.42505	0.193705	-0.068488	0.441892	4.69845	CC(C)n1cc(CN2CCCC(C2)C(=O)c2ccc(cc2)-c2ccccc2)cn1		0.13		0.43
GSK735826A	-0.753082	4.13907	0.155558	0.533022	0.996041	0.779735	-0.140092	1.51246	4.69935	C1Oc2cc3nc(Nc4nc(cs4)-c4ccccn4)sc3cc2O1		0.11		0.32
3521	1.23418	1.49284	1.02572	1.02266	0.892013	0.100743	-0.055147	0.448336	4.70049	S(C)c1ccc(cc1)C(=O)CCC(=O)NCC1OC(=O)N(C1)c1cc(F)c(N2CCOCC2)cc1		0.09		0.48
2405	0.278545	1.88536	1.61619	0.731465	1.19659	-0.17808	0.231301	0.276729	4.70076	O=C1c2cc(ccc2N2C1=Nc1c(cccc1)C2=O)C(OC(CCCCCC)C)=O		0.16		0.53
1464	-0.140973	1.95911	1.67249	0.703766	1.16137	-0.264703	-0.083211	0.432834	4.7011	O(CCCCCCCC)c1cc2c(N3C(=Nc4c(cccc4)C3=O)C2=O)cc1		0.17		0.53
GSK1924991A	-0.368674	2.6745	0.582382	0.962769	1.50026	-0.392888	-0.403238	1.11498	4.70266	CCOc1ccc(cc1OCC)C(=O)Nc1nc(cs1)-c1ccccn1		0.13		0.42
3697	1.18951	1.63495	0.9254	0.663631	1.33359	0.70789	-0.473348	0.542001	4.70396	S=C(NCC1OC(=O)N(C1)c1cc(F)c(-n2nnc3c2cccc3)cc1)CC[NH+]1CCCCC1		0.12		0.44
3326	3.43863	1.07119	1.89856	1.15022	0.057835	0.993189	-0.034598	0.964433	4.70404	FC(F)(F)Oc1ccc(N(C)C2CC[NH+](CC2)C2CCN(CC2)c2ccc(OCC3(Oc4nc([N+](=O)[O-])cn4C3)C)cc2)cc1		0.11		0.51
GW857165X	-1.03093	3.53355	0.643804	0.690908	1.11108	0.162794	-0.572337	1.11172	4.70718	Cc1cc(OCC(=O)Nc2ccccc2)c2cc(Br)ccc2n1		0.23		0.6
3513	0.825162	1.62254	1.0614	0.870116	1.04212	0.154074	-0.138474	0.451932	4.70721	S1CCN(CC1)c1ccc(N2CC(OC2=O)CNC(=O)CCC(=O)c2ccccc2)cc1F		0.1		0.47
4645	0.326487	1.82131	1.14866	0.342455	0.701163	-0.149787	0.404518	0.47208	4.70899	O(CC([O-])=O)c1cc(C)c(C(C2C(CCC2)N3C(=O)Cc4ccccc4)=N3)cc1OC		0.15		0.47
SB-829405	-0.497725	2.00212	1.36847	0.266211	0.433368	-0.364711	-0.321653	0.642901	4.71091	CN1CCC[C@H]1COc1c(C)cc(\C=C\c2cccc(c2)C(O)=O)cc1Cl		0.11		0.56
2547	0.228477	1.87133	1.41588	0.126787	0.314213	-0.382375	0.400682	0.175872	4.71191	O1c2c(c(C\C=C(\C)/C)c(OC)c([O-])c2)C(=O)c2c1cc(OC)c(C\C=C(\C)/C)c2[O-]		0.08		0.38
6194	-0.273324	1.8411	1.75012	0.33176	1.0292	-0.366466	-0.400225	0.43177	4.71266	S1C(C)C(=O)N(C(C(C)C)C(OCC)=O)C1c2ccc(c3ccccc3)cc2		0.12		0.43
2435	0.027325	1.98484	1.74198	0.61098	1.21264	0.018927	0.121306	0.273694	4.71276	O(C)c1c2N=C3N(c4c(cc(cc4)\C=C/CCCCCC)C3=O)C(=O)c2ccc1		0.17		0.54
2415	0.027325	1.98484	1.74198	0.61098	1.21264	0.018927	0.121306	0.273694	4.71276	O(C)c1c2N=C3N(c4c(cc(cc4)\C=C\CCCCCC)C3=O)C(=O)c2ccc1		0.17		0.54
4899	1.73724	0.798149	3.68624	0.473447	1.29103	-0.852855	-1.61261	0.579708	4.71338	N(CCC[NH+]1CCC(CCCCCCCCC)CC1)c2c(CCCC3)c3c(N=Nc4ccccc4)cc2		0.1		0.38
2509	-0.792858	3.12915	0.666822	0.69281	0.972305	0.484555	-0.363118	1.0823	4.71359	Clc1nc(c2ncn(c2n1)Cc1cc(C)c(OC)cc1)-c1occc1		0.15		0.56
3018	-0.693494	3.27326	0.659393	0.27891	1.15676	-0.07464	0.410667	0.915094	4.71359	O(C(=O)c1[n+]([O-])c2cc(C)c(cc2[n+]([O-])c1Cc1ccccc1)C)C		0.14		0.45
GSK124945A	-1.17901	3.56909	0.620138	0.80077	1.01206	-0.284345	-0.622879	1.33605	4.71499	Fc1ccccc1-c1nc(C#N)c(NCCc2ccccc2)o1		0.13		0.45
4078	-0.078468	1.68193	1.35201	0.08105	1.31139	-0.081995	-0.89689	0.804489	4.71522	O1CC[NH+](CCCNc2c(CCCC3)c3c(N=Nc4ccccc4)cc2)CC1		0.1		0.37
4079	-0.110441	1.61111	1.86329	0.101614	1.45007	-0.225967	-1.20997	0.678387	4.71756	N(CCC[NH+]1CCCCC1)c2ccc(N=Nc3cc(C)c(C)cc3)c(C)c2C		0.1		0.38
3265	1.84225	1.74596	1.41228	1.72623	0.121474	0.78904	-0.260742	0.04341	4.7221	Clc1cc(OC(F)(F)F)c(NC2CCN(CC2)c2ccc(OCC3(Oc4nc([N+](=O)[O-])cn4C3)C)cc2)cc1		0.1		0.52
6588	-0.72006	4.36827	0.089975	-0.047932	1.65025	0.573982	-0.615298	1.4487	4.72254	O=C(NN)c1cc(c(c2ccccc2)nc3c4cccc3)n4c1		0.13		0.32
4614	-0.036222	4.78579	0.55266	2.14709	-0.632585	1.45982	-0.492573	1.22151	4.72267	Fc1c(F)c(F)c(n(c(cc(F)c(F)c2)c2n3)c3n(ncc4C(OCC)=O)c45)c5c1F		0.1		0.46
3512	1.0051	1.55083	0.983227	0.880701	0.890055	0.196344	-0.104964	0.437028	4.72309	Fc1cc(N2CC(OC2=O)CNC(=O)CCC(=O)c2ccc(cc2)C)ccc1N1CCOCC1		0.08		0.49
3357	0.41686	1.42711	1.26268	-0.424202	0.906279	-0.242522	-1.65878	0.626601	4.7262	Clc1ccc(Oc2cc(ccc2)C[NH2+]C2CCC(CC2)CC2CCC([NH3+])CC2)cc1		0.11		0.42
3300	1.91418	1.46621	1.28676	1.35751	0.356446	0.884527	-0.292078	0.303109	4.72706	Fc1cc(ccc1C[NH+](C)C1CCN(CC1)c1ccc(OCC2(Oc3nc([N+](=O)[O-])cn3C2)C)cc1)C(F)(F)F		0.09		0.55
349	-0.16132	1.75455	1.71869	-0.274642	1.33437	0.300209	-1.1165	0.665209	4.72828	[NH+]12C(CCCC1)C(CCC2)CNc1ccc(N=Nc2ccccc2)c(C)c1C		0.13		0.39
3287	2.08051	1.52631	1.46433	1.46015	0.562612	0.650731	0.061797	0.135126	4.72908	FC(F)(F)Oc1ccc(cc1)\C=C\C[NH+]1CCN(CC1)c1ccc(OCC2(Oc3nc([N+](=O)[O-])cn3C2)C)cc1		0.08		0.47
3270	2.08051	1.52631	1.46433	1.46015	0.562612	0.650731	0.061797	0.135126	4.72908	FC(F)(F)Oc1cc(ccc1)\C=C\C[NH+]1CCN(CC1)c1ccc(OCC2(Oc3nc([N+](=O)[O-])cn3C2)C)cc1		0.1		0.47
3269	2.08051	1.52631	1.46433	1.46015	0.562612	0.650731	0.061797	0.135126	4.72908	FC(F)(F)Oc1ccccc1\C=C\C[NH+]1CCN(CC1)c1ccc(OCC2(Oc3nc([N+](=O)[O-])cn3C2)C)cc1		0.09		0.48
GR153167X	-0.64008	2.64421	0.787005	0.750394	1.09843	-0.380285	-0.265488	0.927702	4.73122	CCOC(=O)c1cc(on1)-c1csc(Nc2c(C)cc(C)cc2C)n1		0.13		0.32
5578	-1.61867	3.75682	1.44157	-0.210278	0.459177	0.409078	-0.701643	1.08609	4.73194	Clc1ccc(Oc2c(CCCC3)c3nc(cccc4)c24)cc1		0.13		0.49
3527	1.7482	1.13755	1.1467	0.76998	0.972505	0.026093	-0.081167	0.523048	4.73233	Fc1cc(N2CC(OC2=O)CNC(=O)CCC(=O)c2ccc(cc2)CC(C)C)ccc1[N+]1([O-])CCOCC1		0.1		0.48
5067	0.306039	1.37788	1.28148	0.053141	1.42712	-0.468513	-1.17622	0.90944	4.73613	OC(C)c1cc(N=Nc2ccc(NCCC[NH+]3CCCCC3)c(C)c2C)ccc1		0.14		0.44
3515	0.926583	1.66494	0.947951	1.15053	0.715528	0.2913	-0.126363	0.426206	4.73616	Clc1ccc(cc1)C(=O)CCC(=O)NCC1OC(=O)N(C1)c1cc(F)c(N2CCOCC2)cc1		0.07		0.47
4312	-0.131273	1.61159	2.05584	-0.881282	0.632759	0.587407	-1.37106	0.758671	4.73719	Clc1ccc(C([NH+]2CC[NH+](C3CC(CCCC4)C4CC3)CC2)c5ccccc5)cc1		0.15		0.37
2427	-0.371403	2.04338	1.86474	0.498961	1.26845	-0.120257	-0.220703	0.402186	4.73725	O=C1c2c(N3C1=Nc1c(cc(cc1)CCCCCCCC)C3=O)cccc2		0.18		0.49
1416	0.195103	2.88321	0.038866	1.48741	1.63301	-0.231593	-0.55459	1.24526	4.73905	Clc1cc(ccc1Cl)C(=O)CC(NNC(=[NH2+])c1ncccc1)c1ncccc1		0.12		0.36
4785	-0.493923	3.29865	0.271245	0.727579	1.80013	0.019501	-0.733227	1.19704	4.73915	s1c(c2ccc(NC(=S)Nc3ccccc3)cc2)nnc1NCC		0.13		0.22
GSK1057079A	-0.816616	4.18434	0.362303	0.862612	1.24766	0.831536	-0.331121	1.34772	4.73926	Fc1cccc2sc(cc12)C(=O)Nc1nc(cs1)-c1ccccn1		0.12		0.32
3181	3.7418	2.07583	0.168645	1.20529	1.54977	-0.255924	0.338144	1.27271	4.74008	S(=O)(=O)=C1CC=C(N(CCCOc2c(OC)cc(cc2OC)Cc2cnc(nc2N)N)c2ccc(N)cc2)C=C1		0.14		0.43
4085	-0.259956	1.84366	1.57309	0.164076	1.54173	-0.050265	-0.71577	0.733766	4.74119	N(CCC[NH+]1CC=CC1)c2c(CCCC3)c3c(N=Nc4ccccc4)cc2		0.1		0.32
GSK1421166A	-0.229421	3.16669	0.477834	0.663577	1.55712	0.554849	0.004967	0.763953	4.74213	COc1ccc2sc(Nc3nc(C)n(-c4ccccc4)c(=O)n3)nc2c1		0.16		0.44
4727	-0.5103	2.04626	1.59499	-0.449793	1.29647	0.648318	-0.937882	1.0426	4.74239	s1c(nc(c2ccccc2)c3C[NH+]4CCCCC4)n3nc1C5CCCCC5		0.14		0.36
6345	0.978249	3.95973	0.249014	2.09487	-0.155659	0.759459	0.73048	0.410302	4.7435	Fc1cc(F)ccc1N2C=C(C([O-])=O)C(=O)c(cc([N+](=O)[O-])c(Nc3ccc(F)cc3F)c4)c24		0.06		0.38
4518	3.14975	4.32214	0.023391	2.47204	1.81536	-0.083175	1.05815	1.46001	4.74496	O=[N+]([O-])c1ccc(Nc2nc(Nc3ccc([N+](=O)[O-])cc3)nc(Nc4ccc([N+](=O)[O-])cc4)n2)cc1		0.08		0.22
4083	-0.276351	1.73207	1.61787	0.024308	1.44009	-0.135639	-1.03826	0.794801	4.7457	N(CCC[NH+]1CCCC1)c2c(CCCC3)c3c(N=Nc4ccccc4)cc2		0.1		0.33
2432	0.205788	2.0052	1.42665	1.08498	0.952219	-0.051971	0.273985	0.308676	4.74578	Clc1cc2c(N3C(=Nc4c(cc(cc4)CCCCCCOC(=O)C)C3=O)C2=O)cc1		0.16		0.54
4578	1.18091	2.72348	0.371274	0.584706	1.72816	0.890637	0.695049	0.634211	4.74692	O=C(NN1CCN(c2ccc([N+](=O)[O-])cc2)CC1)c3[n+]([O-])c(cc(C)c(C)c4)c4[n+]([O-])c3C		0.06		0.44
GSK1586679A	-1.02144	3.71811	0.816783	0.221639	0.968791	0.87118	-0.191527	0.981746	4.74811	Cc1nn2c([nH]c(cc2=O)-c2ccccc2Cl)c1-c1ccccc1		0.15		0.43
3273	1.84878	1.56164	1.29979	1.29331	0.644247	0.844348	0.070057	0.234009	4.74818	FC(F)(F)c1ccccc1\C=C\C[NH+]1CCN(CC1)c1ccc(OCC2(Oc3nc([N+](=O)[O-])cn3C2)C)cc1		0.11		0.49
2346	0.211238	1.30645	1.55003	-0.65057	1.20855	-0.502485	-1.41566	0.951845	4.74916	[NH2+](CC12CC3CC(C1)CC(C2)C3)CC[NH2+]CC(c1ccccc1)c1ccccc1		0.12		0.3
857	-0.074675	1.58843	1.85924	0.648816	1.04549	-1.2401	-0.966299	0.540333	4.75033	S=C(Nc1ccc(OCCC(C)C)cc1)Nc1ccc(OCCC(C)C)cc1		0.12		0.39
GSK160672A	-0.37211	1.97083	1.07481	0.221432	0.501746	-0.392207	-0.395742	0.632385	4.75103	OC(=O)C(F)(F)F.Cc1cc(\C=C\c2cccc(c2)C(O)=O)cc(Cl)c1OCC1CCCNC1		0.11		0.47
3337	1.01747	1.86512	1.41031	1.60956	0.514524	0.357646	0.213525	0.112797	4.75162	FC(F)(F)c1ccc(cc1)\C=C\CN(C)c1ccc(OCC2(Oc3nc([N+](=O)[O-])cn3C2)C)cc1		0.11		0.49
1282	0.857846	1.75828	0.964143	0.278345	0.787556	0.631046	0.451298	0.491551	4.75193	Fc1cc2c(N(C=C(C(=O)[O-])C2=O)C2CC2)cc1N1CC[NH+](CC1)CC(=O)c1ccc(cc1)C		0.09		0.5
2418	-0.278895	2.23953	1.81676	0.784806	1.03968	0.34367	0.021616	0.240176	4.75274	Clc1cc2c(N3C(=Nc4c(cc(cc4)\C=C\CCCCCC)C3=O)C2=O)cc1		0.12		0.52
3945	0.926302	1.71887	1.11127	0.716786	1.15081	0.741623	0.117084	0.469337	4.75307	Fc1cc(C(=O)C(C(=O)N\N=C/c2ccc(N(C)C)cc2)=CN3CC)c3cc1N4CCOCC4		0.09		0.56
GSK547487A	1.937	2.2534	1.14044	1.28475	2.6761	1.08374	-0.336523	0.903634	4.75334	CC(=O)NCCn1c(Sc2ccnc(n2)N2CCN(CC2)c2ccncc2)nnc1-c1ccccc1		0.12		0.38
407	-1.26573	4.73521	0.698355	-0.032949	0.076417	-0.085613	-0.994435	0.422838	4.75339	Clc1ccc(cc1)-c1cc(O)c(cc1O)-c1ccc(Cl)cc1		0.09		0.3
4084	-0.306479	1.78847	1.64658	-0.097552	1.39433	0.048658	-1.07661	0.723201	4.75419	N(CC[NH+]1CCCCC1)c2c(CCCC3)c3c(N=Nc4ccccc4)cc2		0.1		0.35
GSK1999915A	0.407696	1.52636	1.3621	0.488625	1.46184	-0.335456	-0.795972	0.460084	4.75424	OC(=O)C(F)(F)F.CN(C)c1cc(ccc1NC(=O)OCc1ccccc1)C(=O)NCC1CCCCC1		0.18		0.48
SB-509529-V	0.395072	1.26827	1.7894	0.402492	1.58569	-0.587948	-1.23922	0.72607	4.7566	OC(=O)C(F)(F)F.OC(=O)C(F)(F)F.CN(C)CCN(Cc1ccc(cc1)-c1cccc(CN)c1)C(=O)CCC1CCCC1		0.19		0.49
3839	-0.363339	1.8124	1.57493	0.497341	1.23255	-0.161656	-1.14572	0.723394	4.75679	Clc1ccc(N=Nc2ccc(NCCC[NH+]3CCCCC3)c(C)c2C)cc1		0.07		0.41
3272	1.952	1.59882	1.45088	1.50647	0.434789	0.970689	-0.041794	0.167417	4.75688	Clc1ccc(cc1C(F)(F)F)\C=C\C[NH+]1CCN(CC1)c1ccc(OCC2(Oc3nc([N+](=O)[O-])cn3C2)C)cc1		0.1		0.49
3760	4.61192	4.26117	0.618035	0.862964	0.612907	0.445015	2.00308	0.937304	4.75727	S(=O)(=O)([O-])c1cc(ccc1Nc1c2c3C(c4c(cccc4)C2=O)=C(C(=O)C)C(=O)Nc3c(Oc2ccccc2S(=O)(=O)[O-])c1)C		0.11		0.37
1279	0.848884	1.89362	0.89578	0.649506	0.49565	0.797738	0.448638	0.46904	4.75804	Brc1ccc(cc1)C(=O)C[NH+]1CCN(CC1)c1cc2N(C=C(C(=O)[O-])C(=O)c2cc1F)C1CC1		0.12		0.5
3793	0.820486	2.31362	0.287569	0.805445	1.95624	0.290168	-0.04301	0.960204	4.75867	o1c(C(=O)NCc2ccc(N3CC[NH+](Cc4ccccc4)CC3)nc2)ccc1[N+](=O)[O-]		0.1		0.35
2798	-0.809804	2.79116	1.66683	1.59827	-0.81204	0.048506	0.137295	1.10005	4.75906	BrC(Br)C(=O)c1ccc(cc1)CCc1ccc(cc1)C(=O)C(Br)Br		0.11		0.25
1819	0.366965	3.42514	-0.048612	1.08875	1.26794	-0.259836	0.871041	0.864489	4.75917	S(=O)([O-])(=Nc1ncccc1)c1ccc(NC(S(=O)(=O)[O-])c2ccccc2)cc1		0.14		0.22
3779	-0.397921	3.90406	-0.008521	0.471378	1.2725	0.161736	0.152175	0.821059	4.76009	S(=O)(=O)([O-])c1ccc(N=Nc2cc(C)c(N)c3c2cccc3)cc1		0.13		0.22
GSK1170100A	-1.33363	4.51079	0.593183	0.678453	1.12506	0.540149	-0.514696	1.70949	4.76179	Fc1ccc(cc1)-c1nnc2sc(Cc3ccccc3)nn12		0.12		0.3
GSK746360A	-1.29312	3.52922	0.912275	-0.111818	0.916686	0.663538	-0.895107	1.24971	4.76184	Fc1ccc(cc1)-c1cccc2ccc(nc12)N1CCNCC1		0.12		0.38
944	0.767295	3.11708	0.244294	1.12114	1.2387	1.02586	0.712471	0.739096	4.762	Clc1cc2[n+]([O-])c(C#N)c([n+]([O-])c2cc1OC)N1CCN(CC1)c1ccc([N+](=O)[O-])cc1		0.08		0.45
3341	0.869861	1.10227	1.61218	-0.751189	1.14364	-0.4158	-1.70628	0.651457	4.76284	O(Cc1ccccc1)c1ccc(cc1)C[NH2+]C1CC(C)C(CC1)CC1CCC([NH3+])CC1C		0.11		0.44
4823	2.48979	0.651743	2.62773	0.066227	1.58147	0.153551	-1.72242	0.768356	4.76599	N(CCC[NH+]1CCCCC1)c2ccc(N=Nc3c(CCCC4)c4c(NCCC[NH+]5CCCCC5)cc3)c(C)c2C		0.09		0.38
4076	-0.065985	1.56091	1.5648	0.238727	1.48249	-0.464404	-1.04531	0.762602	4.7675	O(C)c1ccc(N=Nc2ccc(NCCC[NH+]3CCCCC3)c(C)c2C)cc1		0.11		0.48
GSK1278038A	-1.28644	3.15982	0.947524	0.075922	0.889913	0.027421	-0.340775	1.24082	4.76865	Br.CCCc1cc(ccn1)-c1nc(cs1)-c1ccc2OCOc2c1		0.11		0.43
318	1.99577	0.735201	3.38193	1.59436	1.11128	-1.45763	-0.872763	1.04902	4.769	S(Sc1ccccc1C(=O)N(CCCC)CCCC)c1ccccc1C(=O)N(CCCC)CCCC		0.12		0.44
2409	0.838702	1.73388	1.53236	0.950006	1.17708	-0.242425	0.54811	0.151309	4.77067	S(=O)(=O)(CCCCCCCC)c1cc2c(N3C(=Nc4c(cccc4OC)C3=O)C2=O)cc1		0.17		0.48
5030	0.897775	0.873139	2.1874	0.475599	1.48421	-0.312177	-1.10334	0.73731	4.77236	O(CCCC)c1ncc(N=Nc2c(CCCC3)c3c(NCCC[NH+]4CCCCC4)cc2)cc1		0.12		0.5
6163	0.408234	1.78172	0.936337	0.334087	0.59888	-0.470655	0.483588	0.477626	4.7746	S1c(c(C(=O)\C=C\c2ccc(OCC[NH+]3CCOCC3)cc2)c(OC)cc4)c4OC1=O		0.13		0.42
3514	1.22898	1.45157	0.866208	0.982071	0.874393	0.030523	-0.001421	0.471415	4.77638	Fc1cc(N2CC(OC2=O)CNC(=O)CCC(=O)c2ccc(OC)cc2)ccc1N1CCOCC1		0.1		0.52
3696	1.00941	1.71716	0.74344	0.716295	1.36741	0.683715	-0.386947	0.597019	4.77725	S=C(NCC1OC(=O)N(C1)c1cc(F)c(-n2nnc3c2cccc3)cc1)CC[NH+]1CCCC1		0.12		0.43
1739	-1.17732	3.78229	0.782346	0.613002	0.726802	0.204858	0.033666	0.905831	4.77726	Clc1c(cc(Oc2c3ncccc3c([N+](=O)[O-])cc2)cc1C)C		0.13		0.44
GSK1637967A	-0.837825	3.45719	0.212605	0.915501	0.290927	0.288606	-0.509651	1.14618	4.77733	Fc1cccc(-c2nc(NCC3COc4ccccc4O3)no2)c1F		0.11		0.46
4426	1.57782	3.3007	0.052358	1.66583	1.35207	0.384832	0.731971	0.325436	4.77775	Clc1cc([N+](=O)[O-])c(N(C=C2c3ccc(O)cc3)\C(\S2)=N\NC(=O)COc4nccnc4)cc1		0.1		0.44
2700	1.57782	3.3007	0.052358	1.66583	1.35207	0.384832	0.731971	0.325436	4.77775	Clc1cc([N+](=O)[O-])c(N2/C(/SC=C2c2ccc(O)cc2)=N/NC(=O)COc2nccnc2)cc1		0.09		0.44
4011	-0.486876	1.88309	1.84104	0.476548	1.20248	-0.88426	-0.994853	0.532732	4.77777	S(CC(C)C)c1ccc(NC(=S)Nc2ccc(SCC(C)C)cc2)cc1		0.1		0.25
977	-1.71397	3.59619	1.78003	-0.769751	0.718874	-0.192618	-0.945125	0.996627	4.78093	O(C)c1cc2c3c(ccc2cc1C(C)C)c(C)c(cc3)C		0.17		0.36
4494	1.94996	2.54654	0.452462	1.72444	2.14369	0.040183	0.284638	0.584364	4.78177	s1cc(Cc2nnc(SCC(OC)=O)n2NC(=O)c3ccccc3)nc1NC(=O)c4ccccc4		0.13		0.4
5639	-1.63711	3.71901	1.31798	-0.226108	0.471682	0.366024	-0.694468	1.10923	4.78197	Fc1ccc(Oc2c(CCCC3)c3nc(cccc4)c24)cc1		0.13		0.49
5542	0.194572	2.86778	-0.031867	1.46937	1.64984	-0.222146	-0.526437	1.27971	4.78253	Clc1cc(C(=O)CC(NNC(=[NH2+])c2ncccc2)c3cccnc3)ccc1Cl		0.14		0.36
1427	0.194572	2.86778	-0.031867	1.46937	1.64984	-0.222146	-0.526437	1.27971	4.78253	Clc1cc(ccc1Cl)C(=O)CC(NNC(=[NH2+])c1ncccc1)c1ccncc1		0.14		0.36
4706	-1.18183	4.05852	0.342249	0.610799	0.779133	0.578358	-0.338554	1.68527	4.78383	Brc1ccc(c2nc(sc(c3sccc3)n4)n4c2CO)cc1		0.18		0.4
BRL-35822GM	0.753874	1.55825	1.07488	0.196294	1.29619	0.402762	-0.169879	0.459162	4.78452	COc1ccc(cc1C(=O)N[C@H]1CCN2CC(C[C@H]2C1)c1ccccc1)S(=O)(=O)N(C)C		0.13		0.5
GSK1829733A	-0.452147	2.5381	0.829861	1.29692	0.636474	0.421516	-0.911769	0.785449	4.78539	CC(C)Oc1cccc(CNC(=O)c2c(nc3ccc(C)cn23)C(F)(F)F)c1		0.16		0.63
5645	-1.40175	3.57434	1.06557	0.178568	1.26219	0.149019	-0.445247	1.15986	4.78748	O=C(c1c(C)cc(C)cc1C)c2nnn(c3ccccc3)c2		0.14		0.33
4336	4.64189	3.5088	0.823687	2.1552	2.00398	0.497846	0.465044	1.19061	4.78904	Clc1ccc(C(=O)Nn2c(Cc3nc(NC(=O)c4ccccc4)sc3)nnc2SCC(=O)NNC(=O)c5ccccc5)cc1		0.11		0.38
3637	0.335997	2.72621	0.34659	0.899389	1.71663	0.627394	0.088803	0.836064	4.79142	o1c(ccc1[N+](=O)[O-])C(=O)Nc1cc(N2CCN(CC2)c2ncccc2)ccc1		0.1		0.34
3632	0.335997	2.72621	0.34659	0.899389	1.71663	0.627394	0.088803	0.836064	4.79142	o1c(ccc1[N+](=O)[O-])C(=O)Nc1ccc(N2CCN(CC2)c2ncccc2)cc1		0.08		0.34
GSK1352957A	-0.787424	2.99694	0.783905	0.552403	0.465326	1.17644	-1.00966	1.09458	4.79244	Cl.FC(F)(F)c1ccc2c(ncc(-c3ccccc3)c2n1)N1CCCNCC1		0.13		0.36
4417	2.09927	2.21844	1.30263	0.993433	0.328155	0.973995	1.41587	0.132685	4.79514	Brc1cc(C=C(C(N(C2CCCCC2)\C(=N\N=C\c3cc([N+](=O)[O-])ccc3O)\S4)=C4)C(=O)O5)c5cc1		0.14		0.4
3276	1.93356	1.56101	1.32728	1.49064	0.447294	0.927635	-0.034619	0.19056	4.79549	Fc1c(cccc1\C=C\C[NH+]1CCN(CC1)c1ccc(OCC2(Oc3nc([N+](=O)[O-])cn3C2)C)cc1)C(F)(F)F		0.11		0.5
3275	1.93356	1.56101	1.32728	1.49064	0.447294	0.927635	-0.034619	0.19056	4.79549	Fc1ccc(cc1C(F)(F)F)\C=C\C[NH+]1CCN(CC1)c1ccc(OCC2(Oc3nc([N+](=O)[O-])cn3C2)C)cc1		0.1		0.5
2626	-1.56299	4.08609	0.999031	-0.319338	1.0767	0.403026	-0.692597	1.348	4.79568	S1c2c(NC1(c1ccccc1)c1ncccc1)cccc2		0.11		0.25
4251	1.66332	2.95048	0.548286	1.97255	2.15293	0.673651	0.114292	0.536458	4.79678	Clc1ccc(C(=O)Nn2c(Cc3nc(NC(=O)c4ccccc4)sc3)nnc2SCC#N)cc1		0.1		0.37
5975	-0.15498	3.01476	0.408839	1.20687	1.85289	-0.17653	0.279796	1.25416	4.7968	O(C\C(\N=C/c1cccnc1)=N\NC(=O)c2ccncc2)c3ccccc3		0.12		0.43
317	2.2365	0.718908	3.03462	1.55966	1.19155	-1.53472	-1.08062	0.934484	4.79699	S(Sc1ccccc1C(=O)NCC(CCCC)CC)c1ccccc1C(=O)NCC(CCCC)CC		0.1		0.38
4027	-0.987035	3.27846	0.715667	0.723948	1.11514	0.519978	-0.340002	1.15544	4.79943	Clc1nc(c2sccc2)c(ncn3Cc4ccc(OC)cc4)c3n1		0.14		0.48
4808	-0.997875	3.42875	0.540122	0.605567	0.851117	-0.041932	0.100401	1.04044	4.79984	S(c1[n+]([O-])c(cc(OCC)c(F)c2)c2[n+]([O-])c1C)c3ccccc3		0.11		0.46
4807	-0.997875	3.42875	0.540122	0.605567	0.851117	-0.041932	0.100401	1.04044	4.79984	S(c1[n+]([O-])c(cc(F)c(OCC)c2)c2[n+]([O-])c1C)c3ccccc3		0.11		0.46
3739	-1.68626	3.66839	1.25892	-0.187215	0.913468	-0.153054	-0.621916	1.23923	4.80089	S(c1cc(nc2c1cc(OC)cc2)C)c1ccc(cc1)C		0.18		0.4
5790	-0.886046	4.35393	0.027273	-0.104964	1.58509	0.457164	-0.873121	1.54786	4.80093	O(C)c1ccc(c2c([nH]c(cccc3)c34)c4nnc2N)cc1		0.19		0.35
4273	1.47247	2.85385	0.272982	1.64428	2.29378	0.472435	0.005007	0.747414	4.80202	s1cc(Cc2nnc(SCC#N)n2NC(=O)c3ccccc3)nc1NC(=O)c4ccccc4		0.1		0.33
GSK878236A	-1.42876	4.5044	0.703855	0.294412	1.52449	0.379845	-0.479819	1.79935	4.80205	C(c1nn2c(nnc2s1)-c1ccccc1)c1ccccc1		0.13		0.26
GSK1859937A	-0.423707	2.52185	0.844427	1.34362	1.48667	-0.008994	-0.649536	1.03312	4.80227	CCN(Cc1ccc(Cl)s1)C(=O)CSc1nc(NC)c2ccccc2n1		0.15		0.44
GSK1789622A	-0.555775	3.72332	0.585462	0.985524	0.610276	0.106759	0.834694	0.638997	4.80361	Cc1ccc(cc1)S(=O)(=O)c1nc(sc1Cl)S(=O)(=O)c1ccccc1		0.11		0.27
1285	1.25164	1.74365	0.55102	0.642746	0.596213	0.873344	0.278969	0.642552	4.80375	Brc1ccc(cc1)/C(=N\O)/C[NH+]1CCN(CC1)c1cc2N(C=C(C(=O)[O-])C(=O)c2cc1F)C1CC1		0.12		0.46
4671	0.116983	1.96555	1.00256	0.274791	0.689491	0.009735	0.450625	0.458188	4.80412	O(CC([O-])=O)c1cc(C)c(C(C2C(CCC2)N3C(=O)c4ccccc4)=N3)cc1OC		0.14		0.48
GSK1460068A	0.209451	3.03845	0.906993	0.639516	1.94099	1.40758	-0.044517	0.60965	4.80458	O=C(N1CCCCC1c1nc2ccccc2s1)c1cccc(c1)-n1cnnn1		0.11		0.38
SB-251011-A	-0.484965	1.88028	1.56778	0.376629	1.00099	-0.076789	-1.00945	0.540964	4.80517	Cl.CCCCc1cc(OC)c(cc1Cl)C(=O)Nc1cccc2CN(C)CCc12		0.12		0.67
2250	-0.955536	3.62831	0.292572	0.421719	1.12261	0.306024	-0.721842	1.06282	4.8058	Clc1ccc(NC(=S)Nc2c3c([nH+]cc2)c(OC)ccc3)cc1		0.14		0.36
3921	-0.49162	3.18226	0.3836	0.045463	1.04555	0.473946	0.066159	0.665962	4.80581	o1cccc1C2N(C(=O)c3ccncc3)N=C(c4cc(C)c(O)cc4)C2		0.1		0.46
346	0.166386	3.48841	0.300794	1.52904	1.17883	0.887207	0.524487	0.901267	4.80678	Ic1cc2c(N=C(N(C2=O)c2sc(SCC(=O)[O-])nn2)c2ccccc2)cc1		0.16		0.44
5146	0.365657	1.40156	1.31601	-0.143501	1.67045	0.171914	-1.18711	0.906636	4.80762	N(CCC[NH+]1CCC[NH+](C)CC1)c2c(CCCC3)c3c(N=Nc4ccccc4)cc2		0.1		0.36
6012	-0.014624	4.10561	-0.373651	0.321375	2.19124	0.656821	-1.11629	1.67369	4.80786	n1c(N)c(nc(N(Cc2cc(cccc3)c3cc2)C)cn4)c4nc1N		0.19		0.37
6011	-0.014624	4.10561	-0.373651	0.321375	2.19124	0.656821	-1.11629	1.67369	4.80786	n1c(N)c(nc(N(Cc2c(cccc3)c3ccc2)C)cn4)c4nc1N		0.22		0.37
GSK976023A	-0.77881	2.94838	0.712926	0.872872	1.66978	-0.172221	-0.479766	1.17937	4.8091	Cc1ccc(SCCC(=O)Nc2nc(cs2)-c2ccccn2)cc1		0.11		0.39
6152	0.701397	1.49304	1.48489	1.19059	0.924764	-1.14025	0.200746	0.426849	4.81115	S1CC(=O)N(C(CCC(OCC)=O)C(OCC)=O)C1c2cc(Oc3ccccc3)ccc2		0.12		0.43
3691	0.744488	1.8397	0.441447	0.953373	1.03584	0.205349	-0.276389	0.607599	4.8131	S=C(NCC1OC(=O)N(C1)c1cc(F)c(-n2nnc3c2cccc3)cc1)C(CC)CO		0.14		0.45
3346	0.522553	1.25517	1.25331	-0.581089	1.12826	-0.512406	-1.5936	0.71491	4.81464	O(Cc1ccccc1)c1ccc(cc1)C[NH2+]C1CCC(CC1)CC1CCC([NH3+])CC1		0.11		0.37
6248	-0.65688	2.46445	0.693052	0.129202	1.75478	-0.908928	-1.08818	1.46963	4.81508	s1c(cccc2)c2nc1c3ccc(C[NH2+]CC[NH+](CC)CC)cc3		0.14		0.36
5643	-1.72787	3.74262	1.58986	-0.570185	0.884502	0.277616	-0.709119	1.16589	4.81529	S(c1c(CCCC2)c2nc(cccc3)c13)c4ccccc4		0.13		0.29
GSK1567463A	-0.811714	3.00417	0.694437	0.702496	1.62437	0.073528	-0.505881	1.12024	4.81568	CC(C)Sc1ccc(cc1)C(=O)Nc1nc(cs1)-c1ccccn1		0.12		0.3
3511	0.825026	1.60165	0.801943	0.916623	0.938573	0.12356	-0.043725	0.488533	4.81574	Fc1cc(N2CC(OC2=O)CNC(=O)CCC(=O)c2ccccc2)ccc1N1CCOCC1		0.1		0.47
3963	-0.282128	1.69191	1.65897	0.561732	1.06639	-1.13905	-0.92642	0.55492	4.81676	S=C(Nc1ccc(OCC(C)C)cc1)Nc2ccc(OCCC(C)C)cc2		0.11		0.4
GSK1953199A	0.898984	1.93867	0.84553	0.513094	2.02053	0.909433	-0.831183	0.669076	4.81715	COc1ccc(cc1)-c1cc(C(=O)NC2CCCCNC2=O)n2nc(cc2n1)C(C)(C)C		0.14		0.54
5132	0.702178	1.7676	0.872561	-0.147955	1.19198	-0.302841	-1.25314	-0.05224	4.8188	Oc1cc(N=Nc2c(CCCC3)c3c(NCCC[NH+]4CCCCC4)cc2)cc(O)c1		0.08		0.45
4161	-0.707539	3.37505	0.30064	0.963246	0.39962	0.135732	0.14992	0.929153	4.81896	S(c1[n+]([O-])c(cc(F)c(F)c2)c2[n+]([O-])c1C)c3cc(OC)c(OC)cc3		0.09		0.45
1814	0.603993	3.27041	-0.145094	1.16074	1.42426	-0.108558	0.829713	0.86114	4.8192	S(=O)([O-])(=Nc1ncc(cn1)C)c1ccc(NC(S(=O)(=O)[O-])c2ccccc2)cc1		0.15		0.23
4256	0.224894	1.19651	1.61862	-0.427258	1.29941	-0.823953	-1.50674	0.938403	4.82167	[NH2+](CC1C(C2)C(C)(C)C2CC1)CC[NH2+]CCC(c3ccccc3)c4ccccc4		0.15		0.34
2342	0.224894	1.19651	1.61862	-0.427258	1.29941	-0.823953	-1.50674	0.938403	4.82167	[NH2+](CC1C2CC(CC1)C2(C)C)CC[NH2+]CCC(c1ccccc1)c1ccccc1		0.15		0.34
1323	1.60651	2.83552	0.005593	1.30814	1.4389	0.274465	0.786228	0.455431	4.82341	S1CC(=O)N(NC(=O)c2ccc(NC(=O)c3ccc(OC)cc3)cc2)C1c1oc([N+](=O)[O-])cc1		0.08		0.37
4723	-0.490939	2.05667	1.15154	-0.366278	1.21488	0.643863	-0.741235	1.10467	4.82371	s1c(nc(c2ccccc2)c3C[NH+]4CCOCC4)n3nc1C5CCCCC5		0.13		0.37
GSK2200156A	-1.03774	2.73523	1.294	-0.702489	0.79367	0.792409	-0.511613	1.10542	4.82536	C(N1CCC2(CC1)OCCc1sccc21)c1ccc2ccccc2n1		0.13		0.46
GSK1199840A	-0.790903	3.69089	0.558487	1.0156	0.880474	0.954779	-0.383238	0.87888	4.82682	Fc1ccc(Cn2cnc3c(nsc3c2=O)-c2ccc(F)cc2)cc1		0.09		0.47
GSK1256528A	-0.833758	2.45947	0.966827	-0.129486	1.36551	0.326849	-0.782573	1.21573	4.82808	Cl.CCc1nn2c(ccnc2c1-c1ccc(OC)cc1)C1CCCNC1		0.12		0.5
1269	-0.941891	2.15788	2.30708	0.210798	1.08542	-0.325436	-0.578746	0.477786	4.82827	S\1C=C(N(/C/1=N/c1ccc(cc1)CCC)c1ccc(cc1)CCC)C		0.08		0.35
3493	0.193653	1.23573	1.58526	-0.548999	1.27271	-0.655553	-1.51789	0.901064	4.82848	[NH2+](CC[NH2+]CCC(c1ccccc1)c1ccccc1)C1CC2CCC1(C)C2(C)C		0.14		0.4
4338	1.12823	3.1397	0.301329	1.61357	2.00467	0.821421	0.040681	0.475941	4.82854	Clc1ccc(C(=O)Nn2c(Cc3nc(NC(=O)c4ccccc4)sc3)nnc2S)cc1		0.1		0.35
4216	0.419305	1.46968	2.41946	1.21798	0.624658	-1.5298	0.203066	0.342792	4.8292	ClC\C(=C/C=C\[C@@H](OCc1ccccc1)[C@@H](OC(=O)C)COCc2ccccc2)\C(C)=C		0.13		0.26
4259	0.194162	1.23484	1.58195	-0.549944	1.27362	-0.654935	-1.51647	0.90283	4.82937	[NH2+](CC1C(C2)C(C)(C)C2CC1)C(C[NH2+]CC(c3ccccc3)c4ccccc4)C		0.16		0.4
2357	0.194162	1.23484	1.58195	-0.549944	1.27362	-0.654935	-1.51647	0.90283	4.82937	[NH2+](CC[NH2+]CCC(c1ccccc1)c1ccccc1)C1CC2CC(C1C)C2(C)C		0.14		0.37
2348	0.194162	1.23484	1.58195	-0.549944	1.27362	-0.654935	-1.51647	0.90283	4.82937	[NH2+](CC1C2CC(CC1)C2(C)C)C(C[NH2+]CC(c1ccccc1)c1ccccc1)C		0.16		0.4
5310	-0.051065	2.23216	1.24558	0.329841	1.52868	0.764452	-0.376935	0.369894	4.82954	S=C1[N-]N=C(c2ccc(NC(=S)NC3CCCCC3)cc2)N1c4ccccc4		0.11		0.27
GSK497029A	-0.616663	2.46184	0.908157	0.596972	1.69857	-0.115802	-0.611842	1.03246	4.82965	CCc1c(C)sc2nc(C)nc(SCC(=O)NCc3ccccc3)c12		0.13		0.44
5924	0.044619	2.17474	1.53455	-0.731196	0.294213	-0.228701	-0.529677	-0.471287	4.82965	O1c(cc(O)c(C\C=C(\C)/C)c2)c2[C@@H](Oc(c(C\C=C(\C)/C)c(O)cc3)c34)[C@@H]4C1		0.1		0.4
945	0.658902	3.06574	0.162663	0.813867	1.54579	0.862463	0.792517	0.819344	4.8317	O(C)c1cc2[n+]([O-])c(C#N)c([n+]([O-])c2cc1)N1CCN(CC1)c1ccc([N+](=O)[O-])cc1		0.09		0.42
4703	0.294508	2.77106	0.010314	0.115695	1.74088	0.646022	0.128112	1.13575	4.83348	O=C(NN1CC[NH+](Cc2ccccc2)CC1)c3[n+]([O-])c(cccc4)c4[n+]([O-])c3C		0.1		0.44
3494	0.194089	1.23029	1.56118	-0.555256	1.27859	-0.652134	-1.50819	0.912971	4.83593	[NH2+](CC1C2CC(CC1C)C2(C)C)CC[NH2+]CC(c1ccccc1)c1ccccc1		0.14		0.38
6172	1.81856	1.31958	1.2368	1.1911	0.975356	0.164716	0.237524	0.261439	4.83605	ClCC1(CSC(C(N(C(=O)C)c2ccccc2)C3=O)N3C1C(OCc4ccc(OC)cc4)=O)COC(=O)C		0.13		0.53
1198	-0.421348	1.80439	1.96311	0.781135	1.25661	-1.29951	-0.986248	0.593849	4.83622	S(CCCC)c1ccc(NC(=S)Nc2ccc(SCCCC)cc2)cc1		0.09		0.24
1338	-0.866047	3.34861	0.464608	0.860995	1.01348	-0.644704	0.342187	1.14246	4.83648	O(C(=O)C)c1ccc(cc1)COC(=O)c1nc2c(nc1)cccc2		0.17		0.42
GSK1855672A	1.34769	2.73632	0.517832	1.62588	2.39809	0.416213	0.037463	0.603065	4.83805	COc1ccccc1NC(=O)CN(Cc1ccco1)C(=O)c1cccc(c1)-n1cnnn1		0.15		0.48
GI205671X	-1.1568	3.35664	0.801649	-0.326974	1.38563	0.67318	-0.843767	1.3387	4.83946	C1CNCCN(C1)c1nc(nc2ccccc12)-c1ccccc1		0.15		0.34
GSK409004A	-0.882038	3.12457	0.762585	0.210443	1.4504	0.700682	-0.532833	1.03018	4.84033	O=C(Nc1nc(cs1)-c1ccccn1)c1ccc2CCCCc2c1		0.1		0.32
4891	6.35454	4.35117	3.87738	0.467502	1.50965	1.24116	-0.547467	1.07809	4.84045	Clc1ccc(N2C(=C\C(=N/CC[NH+]3CC[NH+](CCCCCN4C(=O)c(ccc5)c(c56)c(ccc6)C4=O)CC3)\C(Nc7ccc(Cl)cc7)=C8)C8=Nc(cccc9)c29)cc1		0.11		0.47
4450	2.14573	2.67357	0.65807	2.14787	1.9107	0.276444	0.421736	0.374912	4.843	Clc1ccc(C(=O)Nn2c(Cc3nc(NC(=O)c4ccccc4)sc3)nnc2SCC(OC)=O)cc1		0.13		0.43
4783	2.86578	0.595845	2.92977	-0.107709	1.45207	0.37208	-1.75978	0.744466	4.84304	N(CCC[NH+]1CCCCC1)c2c(CCCC3)c3c(N=Nc4c(CCCC5)c5c(NCCC[NH+]6CCCCC6)cc4)cc2		0.07		0.34
5726	-0.536721	1.96981	1.31543	0.222381	-0.007075	0.57765	-1.1135	0.682033	4.84378	S1c(ccc(C(F)(F)F)c2)c2N(CCC[NH+]3CC(C)OC(C)C3)c(cccc4)c14		0.14		0.48
3617	1.31909	2.9948	-0.827118	0.244055	2.13771	-0.621042	-0.981982	1.1669	4.84406	o1c2c(cc(cc2)C(=[NH2+])N)cc1CCCCCc1oc2c(cc(cc2)C(=[NH2+])N)c1		0.07		0.28
3612	1.31909	2.9948	-0.827118	0.244055	2.13771	-0.621042	-0.981982	1.1669	4.84406	o1c2cc(ccc2cc1CCCCCc1oc2cc(ccc2c1)C(=[NH2+])N)C(=[NH2+])N		0.09		0.28
3028	-1.31689	3.73229	0.620145	0.264062	1.3831	-0.190373	-0.447281	1.24405	4.84575	S(Cc1c2c(ccc1)cccc2)c1cc(ncc1)C(=S)N		0.19		0.28
1281	0.765045	1.86417	0.734667	0.61651	0.529413	0.734397	0.4646	0.500116	4.84661	Fc1cc2c(N(C=C(C(=O)[O-])C2=O)C2CC2)cc1N1CC[NH+](CC1)CC(=O)c1ccc(F)cc1		0.08		0.49
6191	0.097026	1.7015	1.28759	0.174497	1.45742	0.286558	-0.701294	0.47842	4.84674	O(Cc1ccccc1)c2cc(NC(=O)C3CC(=O)N(C4CCCCC4)C3)ccc2		0.12		0.5
1204	-0.481478	1.77167	1.90517	0.527698	1.18933	-1.15805	-1.03342	0.565921	4.84709	S=C(Nc1ccc(cc1)CCCC)Nc1ccc(OCCC(C)C)cc1		0.14		0.38
1166	-0.046933	2.14163	1.0345	0.185029	0.631313	0.841338	0.24139	0.52927	4.84788	Fc1cc2c(N(C=C(C(=O)[O-])C2=O)C2CC2)cc1N1CCN(CC1)c1ccccc1		0.1		0.48
3863	-0.250019	1.65438	1.71864	0.705885	1.09142	-1.33472	-0.923003	0.583851	4.84845	S=C(Nc1ccc(OCCC(C)C)cc1)Nc2ccc(OCCCC)cc2		0.11		0.39
4765	-0.689366	2.11289	1.41685	-0.428118	1.34378	0.597649	-0.884209	1.0985	4.85121	s1c(nc(c2ccccc2)c3C[NH+]4CCCC4)n3nc1C5CCCCC5		0.14		0.35
625	-0.747354	3.88423	0.031921	1.1605	1.21705	0.264673	-1.30608	1.23346	4.8514	Clc1ccc(Nc2nc(nc(Nc3ccc(Cl)cc3)c2)N)cc1		0.11		0.24
1278	0.677041	1.80991	0.781834	0.303377	0.832661	0.574441	0.51175	0.539268	4.85198	Fc1cc2c(N(C=C(C(=O)[O-])C2=O)C2CC2)cc1N1CC[NH+](CC1)CC(=O)c1ccccc1		0.1		0.49
1270	-0.451183	2.12717	1.81517	0.882387	1.10753	-0.569591	0.296431	0.410495	4.85205	S\1C=C(N(/C/1=N/c1ccc(OCC=C)cc1)c1ccc(OCC=C)cc1)C		0.07		0.4
553	-1.15508	3.91202	0.262849	0.122399	1.13111	-0.016415	-0.383625	1.14243	4.85357	O(C)c1ccc(NC(=O)c2cc3c(cc2[O-])cccc3)cc1		0.16		0.39
4714	-0.45897	1.80182	1.74303	0.590926	1.21262	-1.16606	-0.936531	0.586945	4.85412	S(CC(C)C)c1ccc(NC(=S)Nc2ccc(OCCCC)cc2)cc1		0.11		0.37
1418	0.166529	2.70303	-0.008564	0.868277	2.12554	-0.500867	-0.488937	1.33264	4.85525	O=C(CC(NNC(=[NH2+])c1ncccc1)c1ncccc1)c1ccc(cc1)C		0.11		0.32
1417	0.166529	2.70303	-0.008564	0.868277	2.12554	-0.500867	-0.488937	1.33264	4.85525	O=C(CC(NNC(=[NH2+])c1ncccc1)c1ncccc1)c1cc(ccc1)C		0.13		0.32
3698	1.20222	1.64684	0.5489	0.68414	1.33583	0.693014	-0.27509	0.617006	4.8555	S=C(NCC1OC(=O)N(C1)c1cc(F)c(-n2nnc3c2cccc3)cc1)CC[NH+]1CCOCC1		0.12		0.43
2307	0.653754	1.9026	0.764549	0.811799	0.591053	0.612379	0.430846	0.466311	4.85624	Brc1ccc(cc1)C(=O)C[NH+]1CCN(CC1)c1cc2N(C=C(C(=O)[O-])C(=O)c2cc1F)CC		0.12		0.51
1203	-0.458982	1.79935	1.73184	0.588058	1.2153	-1.16454	-0.932062	0.592418	4.85627	S(CCC)c1ccc(NC(=S)Nc2ccc(OCCC(C)C)cc2)cc1		0.11		0.37
2268	-1.79633	4.25002	1.34173	-0.117048	0.964507	-0.257596	-0.097559	1.13559	4.85777	O=C(\C=C\c1ccccc1)c1c2c(ccc1)cccc2		0.16		0.15
4920	0.184496	2.24996	1.14706	1.57063	1.30641	0.33641	-0.350544	0.296432	4.85824	Clc1cc(Cl)ccc1CSc2nnc(c3ccc(NC(=S)NCC=C)cc3)n2C		0.11		0.33
1165	0.22378	1.91781	0.782426	0.127498	0.767322	0.69071	0.19135	0.655589	4.85842	Fc1cc2c(N(C=C(C(=O)[O-])C2=O)C2CC2)cc1N1CC[NH+](CC1)Cc1ccccc1		0.11		0.49
3116	-0.610468	2.20625	1.43375	0.073116	0.83932	0.656136	-0.412476	0.526348	4.85894	Clc1ccccc1-c1n(c(C)c(c1)C[NH+]1CCSCC1)-c1ccccc1Cl		0.13		0.43
1307	-0.610468	2.20625	1.43375	0.073116	0.83932	0.656136	-0.412476	0.526348	4.85894	Clc1ccc(cc1)-c1n(c(C)c(c1)C[NH+]1CCSCC1)-c1ccc(Cl)cc1		0.08		0.43
GSK512203A	-0.89318	4.15099	0.166879	0.605673	1.45436	0.629118	-0.206179	1.43729	4.85942	O=C(Nc1nc(cs1)-c1ccccn1)c1cc2ccccc2o1		0.14		0.31
2401	1.08137	1.9889	1.30963	0.679217	0.656656	1.69773	0.0494	0.168597	4.86013	Ic1cc2c(N3C(=Nc4c(cc(F)c(N5CCN(CC5C)C(OC(C)(C)C)=O)c4)C3=O)C2=O)cc1		0.14		0.58
4741	-1.17579	4.01648	0.170404	0.569629	0.763571	0.505211	-0.27901	1.70469	4.86075	Brc1ccc(c2nc(sc(c3occc3)n4)n4c2CO)cc1		0.18		0.42
4543	1.09854	2.50034	0.517103	1.57868	1.76363	-0.138736	0.623492	0.492621	4.8608	s1cccc1Cc2nnc(SC(CC(=O)c3sccc3)c4ccc([N+](=O)[O-])cc4)n2N		0.09		0.27
1810	-0.809245	3.5167	0.260855	0.75946	1.38895	-0.24095	0.119613	1.18691	4.86199	s1ccnc1N=S(=O)([O-])c1ccc(NCc2ccccc2)cc1		0.11		0.27
5155	1.6111	1.18811	0.563804	0.036085	1.216	0.133764	-0.996829	0.58637	4.8623	S(Sc1ccccc1C(=O)NC2CCC(O)CC2)c3ccccc3C(=O)NC4CCC(O)CC4		0.07		0.37
6493	-1.04634	3.21898	0.82489	1.23539	0.472816	0.457221	-0.723057	0.889106	4.86403	s1c(cccc2)c2nc1c3ccc(CN(C(=O)C(F)(F)F)CC)cc3		0.16		0.45
SB-830300	-0.707968	2.10373	1.13387	0.149501	0.45603	-0.22759	-0.271097	0.668572	4.8676	CN1CCC(C1)Oc1c(C)cc(\C=C\c2cccc(c2)C(O)=O)cc1Cl		0.11		0.59
5173	0.188358	1.47285	1.20304	-0.100512	1.7012	0.105625	-1.15715	0.924378	4.86775	N(CCC[NH+]1CC[NH+](C)CC1)c2c(CCCC3)c3c(N=Nc4ccccc4)cc2		0.11		0.39
2505	-0.81701	3.055	0.556047	0.609447	1.44775	0.123763	-0.008008	1.16617	4.86863	o1cccc1-c1ncnc2n(cnc12)Cc1ccc(OCC)cc1		0.1		0.45
3695	0.129466	2.26678	0.722963	0.783064	1.00251	0.805144	-0.122849	0.457826	4.87004	S=C(NCC1OC(=O)N(C1)c1cc(F)c(-n2nnc3c2cccc3)cc1)C1CC1		0.13		0.43
GSK552672A	-0.630594	2.81669	0.763276	1.30232	-0.222086	0.860525	-0.621885	0.939426	4.87087	CN1CC[C@H](C1)Oc1cc(ccc1C(F)(F)F)-c1noc(n1)-c1ccc(Br)s1		0.15		0.58
3873	-0.440027	1.72973	1.57265	0.339534	1.56038	-0.523836	-1.07089	0.824112	4.87227	N(CC[NH+](CC)CC)c1c(CCCC2)c2c(N=Nc3ccccc3)cc1		0.13		0.34
GSK1685856A	-0.927852	3.2292	0.611503	0.752222	1.22952	0.632807	-0.449171	1.11333	4.87294	Clc1ccc(cc1)C1(CC1)C(=O)Nc1nc(cs1)-c1ccccn1		0.09		0.36
GSK2188570A	-1.05848	2.75156	0.786987	0.835458	0.525563	0.279297	-0.535674	1.19877	4.87396	Fc1ccc(F)c(c1)-c1noc(CC2CCN(Cc3ccsc3)C2)n1		0.1		0.44
4258	0.015837	1.32604	1.41245	-0.493694	1.30691	-0.681547	-1.43778	0.957322	4.87469	[NH2+](CC1C(C2)C(C)(C)C2CC1)CC[NH2+]CC(c3ccccc3)c4ccccc4		0.16		0.34
2347	0.015837	1.32604	1.41245	-0.493694	1.30691	-0.681547	-1.43778	0.957322	4.87469	[NH2+](CC1C2CC(CC1)C2(C)C)CC[NH2+]CC(c1ccccc1)c1ccccc1		0.16		0.34
GSK920703A	-0.852033	3.11565	0.60539	1.28026	1.39577	-0.032953	-0.442488	1.18023	4.87629	Clc1ccc(SCCC(=O)Nc2nc(cs2)-c2ccccn2)cc1		0.1		0.41
GSK1150241A	0.063367	3.22777	0.034818	1.38249	1.36604	0.417484	0.155104	0.869529	4.87633	CN(C)S(=O)(=O)c1ccc(cc1)C(=O)Nc1nnc(o1)-c1ccc(Br)cc1		0.13		0.34
4616	0.937788	3.04518	0.024798	1.28524	2.14633	0.619877	-0.071178	0.689173	4.87671	s1cc(Cc2nnc(S)n2NC(=O)c3ccccc3)nc1NC(=O)c4ccccc4		0.11		0.32
1736	-1.28402	3.72278	0.705531	0.286232	1.05352	-0.002294	0.07952	0.998114	4.87788	O(c1cc(cc(c1)C)C)c1c2ncccc2c([N+](=O)[O-])cc1		0.13		0.37
1735	-1.28402	3.72278	0.705531	0.286232	1.05352	-0.002294	0.07952	0.998114	4.87788	O(c1cc(C)c(cc1)C)c1c2ncccc2c([N+](=O)[O-])cc1		0.11		0.4
1734	-1.28402	3.72278	0.705531	0.286232	1.05352	-0.002294	0.07952	0.998114	4.87788	O(c1cc(ccc1C)C)c1c2ncccc2c([N+](=O)[O-])cc1		0.11		0.4
GSK994258A	-0.741534	1.99713	1.50304	0.30522	1.08181	-0.678887	-0.302518	0.729698	4.87896	COc1ccccc1OCCCCn1c(nc2ccccc12)C1CC1		0.15		0.51
5635	0.093156	2.87029	-0.11547	1.27569	1.85141	-0.361497	-0.451296	1.33363	4.87956	Clc1cc(C(=O)CC(NNC(=[NH2+])c2ncccc2)c3ncccc3)ccc1		0.12		0.34
1415	0.093156	2.87029	-0.11547	1.27569	1.85141	-0.361497	-0.451296	1.33363	4.87956	Clc1ccc(cc1)C(=O)CC(NNC(=[NH2+])c1ncccc1)c1ncccc1		0.1		0.34
682	1.21182	2.17571	0.866324	1.63832	1.0702	0.838452	0.966655	0.775773	4.88045	Brc1cc\2c(NC(=O)/C/2=N\N=C/2\SC=C(N\2CCCC)c2ccc([N+](=O)[O-])cc2)cc1		0.14		0.45
2168	-0.045622	1.71269	0.602694	0.135399	0.227036	0.403258	-0.980052	0.912141	4.88085	S1c2c(cc(cc2)C(F)(F)F)\C(\c2c1cccc2)=C\CC[NH+]1CC[NH+](CC1)CCO		0.14		0.38
2167	-0.045622	1.71269	0.602694	0.135399	0.227036	0.403258	-0.980052	0.912141	4.88085	S1c2c(cc(cc2)C(F)(F)F)\C(\c2c1cccc2)=C/CC[NH+]1CC[NH+](CC1)CCO		0.14		0.38
1202	-0.492168	1.82767	1.45287	0.490313	1.07392	-0.989181	-0.858704	0.577378	4.88101	S=C(Nc1ccc(OCC(C)C)cc1)Nc1ccc(OCC(C)C)cc1		0.1		0.35
GSK997261A	-0.488845	2.50515	0.591842	-0.200935	1.35286	0.856268	-0.823183	1.16607	4.88146	OC(=O)C(F)(F)F.OC(=O)C(F)(F)F.C1CC2(CN1)CCN(CC2)c1nccc(Oc2cccc3[nH]ccc23)n1		0.11		0.51
4612	0.997823	2.81716	0.182293	0.626056	1.76334	0.88144	0.780085	0.698498	4.88176	O=C(NN1CCN(c2ccc([N+](=O)[O-])cc2)CC1)c3[n+]([O-])c(cc(C)cc4)c4[n+]([O-])c3C		0.06		0.43
GSK975812A	-0.693151	3.40568	0.314052	1.23972	0.55052	0.721857	-0.791339	0.859448	4.88314	Cc1ccc(-c2nnc(NC(=O)c3cccc(c3)C(F)(F)F)o2)c(C)c1		0.12		0.36
GSK975842A	-0.693151	3.40568	0.314052	1.23972	0.55052	0.721857	-0.791339	0.859448	4.88314	Cc1ccc(C)c(c1)-c1nnc(NC(=O)c2cccc(c2)C(F)(F)F)o1		0.11		0.36
4486	-1.02464	3.41273	0.282143	0.915698	0.704928	0.108875	-0.452422	1.15745	4.88405	Fc1cc(nc(C)c(NCc2ccc(OC)cc2)[n+]3[O-])c3cc1F		0.16		0.49
GSK163574A	-0.809575	3.8245	0.258284	0.618801	1.77316	0.87989	-0.472945	1.74219	4.88458	Cl.Cc1csc2nc(nc(Nc3ccncn3)c12)-c1cccc(C)n1		0.11		0.24
SB-281244	-0.961141	3.40809	0.326065	0.153884	1.54376	0.251757	-0.630286	1.23733	4.88503	CN(C)c1ccc(NC(=O)Nc2cccc3ncccc23)cc1		0.16		0.38
GSK1210019A	0.04672	2.0257	0.828923	0.342947	0.946944	0.735823	-0.625948	0.391772	4.88638	Clc1ccccc1CN1C(=O)COc2cc(NC(=O)NC3CCCCC3)ccc12		0.09		0.53
SB-282992-A	-0.631179	2.00505	1.3691	0.298849	0.98978	0.121333	-0.940274	0.566367	4.88641	Cl.CCOc1cc(CC)c(Br)cc1C(=O)Nc1cccc2CN(C)CCc12		0.11		0.68
3377	-0.239843	1.55538	1.97469	-1.18886	0.938103	0.424699	-1.28942	0.834529	4.8865	[NH+]1(CC[NH+](CC1)C(c1ccccc1)c1ccccc1)C1CC2C(CC1)CCCC2		0.16		0.33
3716	-1.51268	3.44292	0.936461	-0.371641	1.27516	-0.473318	-0.525617	1.30178	4.88748	O=C(CC[NH+](C)C)c1cc2c(c3c(cc2)cccc3)cc1		0.17		0.49
3503	-0.014884	1.36685	1.38697	-0.613511	1.27844	-0.514048	-1.45198	0.916276	4.88846	[NH2+](CC[NH2+]CC(c1ccccc1)c1ccccc1)C1C2CC(CC1C)C2(C)C		0.15		0.4
5550	-0.894227	3.007	0.620066	0.357615	1.60933	0.429771	-0.432445	1.28188	4.88985	o1cccc1c2ncnc(n(Cc3ccc(N(C)C)cc3)cn4)c24		0.12		0.45
3874	-0.471744	1.76272	1.49297	0.19018	1.54024	-0.325317	-1.06624	0.805077	4.89013	N(CCC[NH+]1CCCCC1)c2ccc(N=Nc3ccccc3)c(C)c2C		0.11		0.37
3849	0.277376	1.21196	1.48907	0.327526	1.4411	0.06632	-0.907129	0.782571	4.89059	O(C)c1ncc(N=Nc2c(CCCC3)c3c(NCCC[NH+]4CCCCC4)cc2)cc1		0.14		0.49
2345	-0.015404	1.36527	1.37909	-0.615435	1.28021	-0.513147	-1.44893	0.919982	4.89144	[NH2+](CC[NH2+]CC(c1ccccc1)c1ccccc1)C1CC2CCC1(C)C2(C)C		0.14		0.4
2506	-0.973676	3.23247	0.479579	0.756659	1.01828	0.441461	-0.280329	1.16431	4.89147	Clc1nc(c2ncn(c2n1)Cc1cc(OC)ccc1)-c1occc1		0.16		0.52
2208	-0.973676	3.23247	0.479579	0.756659	1.01828	0.441461	-0.280329	1.16431	4.89147	Clc1nc(c2ncn(c2n1)Cc1ccc(OC)cc1)-c1occc1		0.14		0.52
SB-746177	-1.03918	2.94709	0.870661	0.505376	1.75812	-0.085428	-0.683706	1.17983	4.89152	CCCCc1ccc(nc1)C(=O)Nc1nccc2ccccc12		0.19		0.4
6266	-1.41979	3.12088	1.11249	-0.544654	1.18376	0.199335	-0.783996	1.26283	4.8918	s1c(cccc2)c2nc1c3ccc(C[NH+]4CCCCC4)cc3		0.12		0.37
4817	-0.014895	1.36438	1.37578	-0.616379	1.28112	-0.512529	-1.44751	0.921749	4.89247	[NH2+](CC[NH2+]CC(c1ccccc1)c2ccccc2)C3CC(C4(C)C)CC4C3C		0.14		0.37
2349	-0.014895	1.36438	1.37578	-0.616379	1.28112	-0.512529	-1.44751	0.921749	4.89247	[NH2+](CC[NH2+]CC(c1ccccc1)c1ccccc1)C1CC2CC(C1C)C2(C)C		0.14		0.37
3338	1.54344	1.39919	1.55976	1.51086	0.372128	0.733472	-0.013412	0.089439	4.89282	FC(F)(F)Oc1ccc(cc1)CC1CCN(CC1)c1ncc(OCC2(Oc3nc([N+](=O)[O-])cn3C2)C)cc1		0.09		0.48
4512	1.03165	3.01219	0.158293	1.28732	1.18554	1.19132	0.706521	0.60384	4.89394	Clc1cc([n+]([O-])c(C(=O)NN2CCN(c3ccc([N+](=O)[O-])cc3)CC2)c(C)[n+]4[O-])c4cc1Cl		0.07		0.45
3179	3.41353	2.41582	0.307789	1.55265	1.52601	-0.047962	1.24968	1.07316	4.89446	S(=O)(=O)=C1CC=C(N(CCOc2cc(ccc2OC)Cc2cnc(nc2N)N)c2ccc([N+](=O)[O-])cc2)C=C1		0.14		0.37
3692	1.58474	1.34861	0.22959	1.03893	1.01603	-0.334682	-0.371513	0.832827	4.89503	S=C(NCC1OC(=O)N(C1)c1cc(F)c(-n2nnc3c2cccc3)cc1)CC(CCO)CCO		0.15		0.44
3336	2.00193	1.35416	1.12489	1.72733	-0.207356	0.63645	0.529877	0.834769	4.89571	FC(F)(F)Oc1ccc(OC2CCN(CC2)c2ncc(OCC3(Oc4nc([N+](=O)[O-])cn4C3)C)cc2)cc1		0.09		0.48
4926	-1.38096	2.68796	1.52547	-0.342086	1.08561	0.043198	-0.815269	1.02352	4.89629	o1c(c(C(C)(C)C)cc(C(C)(C)C)c2)c2nc1c3ncccc3		0.15		0.44
2546	0.038862	1.99498	1.02937	0.031609	0.352027	-0.233223	0.546838	0.211645	4.8966	O1c2c(c(C\C=C(\C)/C)c(OC)c([O-])c2)C(=O)c2c1cc([O-])c(C\C=C(\C)/C)c2[O-]		0.09		0.38
GSK1573961A	-0.219485	3.16065	-0.092111	0.095226	1.17078	0.744663	-0.12221	0.905463	4.89712	O=C1NN=C(N[C@H]1Cc1c[nH]c2ccccc12)c1ccc2OCOc2c1		0.13		0.4
4676	0.013446	2.01989	1.234	-1.12803	0.015037	0.731447	-0.05202	0.377257	4.89731	O1c(c(C(c2ccccc2)=CC(=O)O3)c3c(C(O)C(C)C(C)O4)c45)c5CCC1(C)C		0.11		0.45
1284	1.16983	1.6832	0.394527	0.588663	0.642038	0.769111	0.266472	0.664654	4.89733	Fc1cc2c(N(C=C(C(=O)[O-])C2=O)C2CC2)cc1N1CC[NH+](CC1)C\C(=N\O)\c1ccc(F)cc1		0.08		0.45
2486	-0.848702	3.1093	0.53833	0.444318	1.40391	0.361813	-0.033334	1.10841	4.89949	o1cccc1-c1ncnc2n(cnc12)Cc1cc(C)c(OC)cc1		0.13		0.53
4075	0.343916	1.35356	0.996757	0.349127	1.57571	-0.96753	-1.24082	0.945813	4.90161	OCC([NH2+]CCCNc1c(CCCC2)c2c(N=Nc3ccccc3)cc1)CC		0.13		0.32
3869	-0.459188	1.7877	1.5143	0.645306	1.10167	-1.20079	-0.854084	0.608507	4.90322	S=C(Nc1ccc(OCC(C)C)cc1)Nc2ccc(OCCCC)cc2		0.11		0.39
GSK1079325A	-0.811924	2.99006	0.465705	0.756877	1.51343	0.038803	-0.423434	1.14179	4.9035	CC(C)Oc1ccc(cc1)C(=O)Nc1nc(cs1)-c1ccccn1		0.12		0.4
1429	0.165993	2.68757	-0.079464	0.850198	2.14242	-0.491399	-0.460717	1.36717	4.90351	O=C(CC(NNC(=[NH2+])c1ncccc1)c1ccncc1)c1ccc(cc1)C		0.13		0.32
1428	0.165993	2.68757	-0.079464	0.850198	2.14242	-0.491399	-0.460717	1.36717	4.90351	O=C(CC(NNC(=[NH2+])c1ncccc1)c1ccncc1)c1cc(ccc1)C		0.15		0.32
1423	0.165993	2.68757	-0.079464	0.850198	2.14242	-0.491399	-0.460717	1.36717	4.90351	O=C(CC(NNC(=[NH2+])c1ncccc1)c1cccnc1)c1ccc(cc1)C		0.13		0.32
1422	0.165993	2.68757	-0.079464	0.850198	2.14242	-0.491399	-0.460717	1.36717	4.90351	O=C(CC(NNC(=[NH2+])c1ncccc1)c1cccnc1)c1cc(ccc1)C		0.15		0.32
3518	1.00314	1.67751	0.712939	1.52172	0.343462	0.402866	-0.165906	0.399775	4.90402	Fc1cc(F)ccc1C(=O)CCC(=O)NCC1OC(=O)N(C1)c1cc(F)c(N2CCOCC2)cc1		0.09		0.47
2249	-1.18789	3.74643	0.466124	0.167935	1.22816	0.519225	-0.871952	1.04666	4.90766	Clc1ccc(NC(=S)Nc2c3cc(ccc3[nH+]cc2)C)cc1		0.08		0.26
1172	-0.50829	1.98135	1.23813	-0.110579	1.05644	0.288497	-0.278432	0.657378	4.90809	Clc1ccc(cc1)-c1n(Cc2ccccc2)c(C)c(c1)C[NH+]1CCOCC1		0.12		0.47
5782	-0.423113	1.85376	1.36291	-0.779901	0.825268	0.751785	-0.902571	0.860368	4.90866	S1c(cc(N2CCOCC2)cc3)c3N(CC4CCC[NH+](C)C4)c(cccc5)c15		0.1		0.42
GSK116466A	-1.32025	4.029	0.79116	0.290101	0.423337	0.656013	0.201062	0.911301	4.91058	Fc1ccccc1-c1nc2scc(-c3ccccc3)c2c(=O)o1		0.1		0.42
3115	-0.628909	2.16844	1.31015	0.057286	0.851825	0.613083	-0.405301	0.549492	4.9117	Clc1ccccc1-c1n(c(C)c(c1)C[NH+]1CCSCC1)-c1ccccc1F		0.12		0.42
3114	-0.628909	2.16844	1.31015	0.057286	0.851825	0.613083	-0.405301	0.549492	4.9117	Clc1ccccc1-n1c(cc(C[NH+]2CCSCC2)c1C)-c1ccccc1F		0.11		0.42
2315	-0.628909	2.16844	1.31015	0.057286	0.851825	0.613083	-0.405301	0.549492	4.9117	Clc1ccc(cc1)-c1n(c(C)c(c1)C[NH+]1CCSCC1)-c1ccc(F)cc1		0.08		0.42
2313	-0.628909	2.16844	1.31015	0.057286	0.851825	0.613083	-0.405301	0.549492	4.9117	Clc1ccc(-n2c(cc(C[NH+]3CCSCC3)c2C)-c2ccc(F)cc2)cc1		0.08		0.42
6377	0.35438	3.39404	-0.187342	1.65282	1.91629	0.498502	-0.466578	1.14927	4.91176	Clc1ccc(\C=N/Nc2nccnc2C(=[NH+]\N=C/c3ccc(Cl)cc3)N)cc1		0.04		0.24
3180	3.62176	2.27901	0.457963	1.60007	1.53127	-0.175835	1.20013	1.08223	4.91243	S(=O)(=O)=C1CC=C(N(CCCOc2cc(ccc2OC)Cc2cnc(nc2N)N)c2ccc([N+](=O)[O-])cc2)C=C1		0.14		0.38
2251	-0.252265	3.41507	-0.128195	0.690478	1.55544	0.126126	0.022116	0.847513	4.91797	S=C(Nc1cc([N+](=O)[O-])ccc1)Nc1c2c([nH+]cc1)c(OC)ccc2		0.14		0.32
GSK1594233A	-0.747438	2.87893	0.497073	1.09116	1.60381	-0.444375	-0.370081	1.26103	4.91813	O=C(CCCOc1ccccc1)Nc1nc(cs1)-c1ccccn1		0.13		0.46
2428	0.194813	2.17214	1.23098	1.16919	0.93847	0.268772	0.626869	0.225943	4.9184	Clc1cc2c(N3C(=Nc4c(cc(cc4)\C=C\CCCCOC(=O)C)C3=O)C2=O)cc1		0.13		0.55
6419	-1.36492	3.01206	0.922835	0.091152	1.46776	-0.79148	-0.927108	1.3637	4.9184	s1c(cccc2)c2nc1c3ccc(C[NH2+]CCCC)cc3		0.14		0.36
5241	0.202117	1.82147	0.871498	0.332734	1.18108	0.616256	-0.299479	0.487199	4.91913	S(Sc1ccccc1C(=O)N2CCOCC2)c3ccccc3C(=O)N4CCOCC4		0.06		0.4
424	-1.15619	2.40668	2.04488	0.193941	0.403045	-0.217715	-0.430511	0.268753	4.91934	IC(C(=O)c1c(cc(cc1C)C)C)C(=O)c1c(cc(cc1C)C)C		0.14		0.26
4927	-1.38149	2.67253	1.45474	-0.360122	1.10245	0.052645	-0.787115	1.05797	4.92014	o1c(c(C(C)(C)C)cc(C(C)(C)C)c2)c2nc1c3ccncc3		0.15		0.45
SB-252961-A	-0.496179	1.93474	1.10231	0.330618	0.887169	0.101807	-0.830118	0.557535	4.92083	Cl.CCOc1cc(OC)c(cc1Cl)C(=O)Nc1cccc2C(C)N(C)CCc12		0.13		0.65
4643	0.770172	2.74865	0.084688	0.539597	1.73808	0.523383	0.888466	0.838657	4.92096	O=C(C)c1[n+]([O-])c(cccc2)c2[n+]([O-])c1C[NH+]3CCN(c4ccc([N+](=O)[O-])cc4)CC3		0.09		0.39
1387	0.831081	1.95501	1.12065	0.422559	0.911738	1.47962	0.135683	0.224371	4.92133	Fc1cc2c(N3C(=Nc4c(cccc4)C3=O)C2=O)cc1N1CC(N(CC1)C(OC(C)(C)C)=O)C		0.16		0.6
GSK1589673A	0.838347	1.7854	0.857203	1.19432	0.981829	0.803627	-0.613034	0.209808	4.9233	CCc1ccc(cc1)[C@@H]1C[C@@H](n2ncc(C(=O)NCc3ccc(OC)cc3)c2N1)C(F)(F)F		0.11		0.55
1283	1.08499	1.68709	0.367085	0.391559	0.840067	0.685419	0.370343	0.711108	4.92389	Fc1cc2c(N(C=C(C(=O)[O-])C2=O)C2CC2)cc1N1CC[NH+](CC1)C\C(=N\O)\c1ccccc1		0.1		0.45
2397	0.900276	2.07752	1.1408	0.719065	0.682871	1.69625	0.130043	0.21433	4.92508	Ic1cc2c(N3C(=Nc4c(cc(F)c(N5CCN(CC5)C(OC(C)(C)C)=O)c4)C3=O)C2=O)cc1		0.15		0.56
GSK847913A	-1.37123	3.57364	0.777893	1.32994	0.403015	0.345514	-0.706537	1.26888	4.92547	FC(F)(F)c1cc(SCc2ccccc2)nc(n1)-c1ccccn1		0.16		0.29
3019	-0.870126	3.40665	0.402849	0.432502	1.10839	-0.074388	0.521624	0.996103	4.92636	O(C(=O)c1[n+]([O-])c2cc(ccc2[n+]([O-])c1Cc1ccccc1)C)C		0.14		0.44
1426	0.092621	2.85483	-0.18637	1.25761	1.86828	-0.352029	-0.423076	1.36816	4.92666	Clc1ccc(cc1)C(=O)CC(NNC(=[NH2+])c1ncccc1)c1ccncc1		0.12		0.34
1425	0.092621	2.85483	-0.18637	1.25761	1.86828	-0.352029	-0.423076	1.36816	4.92666	Clc1cc(ccc1)C(=O)CC(NNC(=[NH2+])c1ncccc1)c1ccncc1		0.14		0.34
1421	0.092621	2.85483	-0.18637	1.25761	1.86828	-0.352029	-0.423076	1.36816	4.92666	Clc1ccc(cc1)C(=O)CC(NNC(=[NH2+])c1ncccc1)c1cccnc1		0.12		0.34
1420	0.092621	2.85483	-0.18637	1.25761	1.86828	-0.352029	-0.423076	1.36816	4.92666	Clc1cc(ccc1)C(=O)CC(NNC(=[NH2+])c1ncccc1)c1cccnc1		0.14		0.34
6574	-0.196444	1.52878	2.0432	0.835253	1.26978	-1.66955	-1.02146	0.669574	4.92692	S(Cc1ccccc1)C(CCCC)(CCCC)C(=O)NNc2ccccc2		0.13		0.34
4712	-1.31916	4.30879	0.659565	0.915704	0.890189	0.765535	0.086632	1.42118	4.92748	Brc1ccc(c2nc(sc(c3sccc3)n4)n4c2C=O)cc1		0.14		0.32
3020	-0.63551	3.26751	0.227992	0.649153	1.01378	-0.305893	0.637408	1.00523	4.92807	O(C)c1cc2[n+]([O-])c(C(OC)=O)c([n+]([O-])c2cc1)Cc1ccccc1		0.17		0.45
3170	-0.656488	1.88811	1.12319	-0.017238	0.782633	0.403806	-1.16841	0.972939	4.93183	Clc1cc2N(c3c(Sc2cc1)cccc3)CCC[NH+]1CC[NH+](CC1)CCCl		0.1		0.38
GSK735791A	-1.25964	4.34922	0.305111	0.856643	1.12443	0.65137	-0.437698	1.62778	4.93294	Fc1cccc2sc(Nc3nc(cs3)-c3ccccn3)nc12		0.1		0.25
GSK735816A	-1.25964	4.34922	0.305111	0.856643	1.12443	0.65137	-0.437698	1.62778	4.93294	Fc1ccc2nc(Nc3nc(cs3)-c3ccccn3)sc2c1		0.13		0.25
GSK1623433A	-0.381759	1.73959	1.28303	0.216505	1.38767	-0.052888	-0.942468	0.687074	4.93371	CC(C)COc1ccc(cc1)C(=O)Nc1ccc(cc1)N1CCN(C)CC1		0.08		0.58
1850	-0.337183	1.76594	1.09366	-0.97244	0.942098	0.285699	-0.900124	0.918723	4.93562	OC(Cc1ccccc1)C[NH+]1C2CCCc3c2n(CC1)c1c3cc(cc1)C		0.15		0.46
4399	-0.634914	3.26374	0.211733	0.644874	1.01781	-0.303486	0.644013	1.01335	4.93768	O(Cc1[n+]([O-])c(cccc2)c2[n+]([O-])c1C(=O)C)c3ccc(OC)cc3		0.15		0.46
1194	-0.426643	1.74897	1.57493	0.7949	1.12804	-1.40444	-0.850099	0.638496	4.93851	S=C(Nc1ccc(OCCCC)cc1)Nc1ccc(OCCCC)cc1		0.1		0.36
4854	-1.08317	4.01228	0.155637	0.584548	1.26509	0.54829	-0.069886	1.63667	4.93992	s1c(nc(c2ccccc2)c3\C=N\O)n3nc1c4sccc4		0.14		0.26
GSK735437A	1.03026	2.99611	-0.11791	1.70559	2.42802	0.39059	-0.210438	1.35685	4.94146	O=C(COCC(=O)Nc1nc(cs1)-c1ccccn1)Nc1nc(cs1)-c1ccccn1		0.13		0.36
GSK460708A	1.10442	2.32785	-0.222048	0.864084	2.0855	0.289761	-0.595541	0.990842	4.94207	OC(=O)C(F)(F)F.OC(=O)C(F)(F)F.CCn1c(nc2c(ncc(OCCCCN)c12)C#Cc1ccccc1)-c1nonc1N		0.14		0.48
4576	0.180943	3.43733	0.651203	2.22994	-0.253639	1.22539	-0.127447	0.456717	4.94307	Fc1c(c2n(c3nc(cc(F)c(F)c4)c4n3C)ncc2C(OCC)=O)cc(F)c(F)c1F		0.11		0.44
6063	-1.39915	3.05784	0.868592	-0.077594	1.43357	-0.557285	-0.937446	1.32448	4.9442	s1c(cccc2)c2nc1c3ccc(C[NH2+]C(CC)C)cc3		0.14		0.35
4575	1.22983	2.70056	0.004144	0.816877	1.66709	0.687766	0.888958	0.717042	4.94541	O(C)c1cc([n+]([O-])c(C(=O)NN2CCN(c3ccc([N+](=O)[O-])cc3)CC2)c(C)[n+]4[O-])c4cc1		0.09		0.48
703	-0.686312	2.01876	1.2043	-0.444331	0.915824	0.308931	-0.51935	0.766932	4.94575	S1c2c(N(c3c1cccc3)CCC1[NH+](CCCC1)C)cc(S(=O)C)cc2		0.13		0.41
4902	-1.35112	3.98442	0.230719	0.246198	1.14234	0.308735	-0.31574	1.78361	4.94598	s1c(nc(c2ccccc2)c3CO)n3nc1c4sccc4		0.16		0.34
2821	0.56651	1.87749	0.385438	0.183871	0.670128	0.690822	0.198115	0.570326	4.94732	Fc1cc2c(N(C=C(C(=O)[O-])C2=O)C2CC2)c(OC)c1N1CC([NH2+]CC1)c1ccccc1		0.13		0.49
GSK1925843A	-0.634887	2.67413	0.64183	1.25842	1.49242	0.162292	-0.589767	1.05929	4.94923	CNc1nc(SCC(=O)N(C)Cc2ccc(Cl)s2)nc2ccccc12		0.17		0.47
GSK350706A	-1.33212	3.75853	0.431837	0.726071	0.969544	-0.040363	-0.573453	1.06888	4.9496	Oc1cc(CSc2ccc(Cl)cc2)nc(n1)-c1ccccn1		0.14		0.45
SB-461573-A	-0.861057	2.10496	1.37397	0.803652	0.752012	0.058859	-0.786756	0.689242	4.95091	Cl.CN(C)CCOc1ccc2CCN(C(=O)Cc3ccc(Cl)c(Cl)c3)c2c1		0.15		0.68
2822	0.647285	1.85983	0.351991	0.366019	0.485207	0.781654	0.118195	0.550973	4.95231	FC1CC1N1C=C(C(=O)[O-])C(=O)c2c1c(OC)c(N1CC([NH2+]CC1)c1ccccc1)c(F)c2		0.12		0.49
1621	0.572059	1.8421	0.608131	0.757695	0.636881	0.508169	0.418326	0.488423	4.95239	Fc1c2N(C=C(C(=O)[O-])C(=O)c2cc(F)c1N1CC[NH+](CC1)CC(=O)c1ccccc1)CC		0.1		0.5
1280	0.572059	1.8421	0.608131	0.757695	0.636881	0.508169	0.418326	0.488423	4.95239	Fc1cc2c(N(C=C(C(=O)[O-])C2=O)CC)cc1N1CC[NH+](CC1)CC(=O)c1ccc(F)cc1		0.08		0.5
6274	4.96684	3.96211	-0.660959	0.41709	0.732764	-1.43973	-1.13158	0.450545	4.95272	S(Sc1ccccc1C(=O)NCC(O)c2cc(O)c(O)cc2)c3ccccc3C(=O)NCC(O)c4cc(O)c(O)cc4		0.13		0.38
3720	-0.223878	1.23398	2.60981	0.831893	0.742517	-1.83131	-1.08933	0.924377	4.95325	Clc1cc(ccc1OCCOCC[N+](CCCC)(CCCC)C)-c1ccccc1		0.14		0.54
3871	-0.656279	1.84128	1.76486	0.590476	1.23839	-1.26132	-0.991063	0.614962	4.95486	S=C(Nc1ccc(CCCC)cc1)Nc2ccc(OCCCC)cc2		0.14		0.35
1089	3.74273	2.31094	0.539526	1.10178	1.39872	1.48778	0.983649	1.42152	4.95518	Fc1cc2c(N(C=C(C(=O)[O-])C2=O)CC)cc1N1CC[NH+](CC1)CN1c2c(cccc2)\C(=N/NC(=O)c2ccncc2)\C1=O		0.08		0.46
4252	0.029658	2.09876	1.16841	-1.03689	0.127485	0.811152	0.246747	0.312651	4.95574	O1c(c(C(c2ccccc2)=CC(=O)O3)c3c(C(O)C(C)C(C)O4)c45)c5C=CC1(C)C		0.12		0.37
3023	-0.835748	3.6114	0.375362	1.13521	0.519089	0.246305	0.481969	0.899581	4.9561	Clc1cc2[n+]([O-])c(Cc3ccccc3)c([n+]([O-])c2cc1Cl)C(OC)=O		0.14		0.46
4831	-0.543387	3.24997	0.319286	0.14643	1.63851	0.674697	-0.068915	0.820595	4.95831	O=C(Nc1ccccc1C)c2[n+]([O-])c(cc(C)c(C)c3)c3[n+]([O-])c2C		0.08		0.4
4000	6.74457	5.20915	3.50052	1.22787	1.03718	0.046646	0.571251	1.51962	4.95904	S(=O)(=O)(c1ccc(NC(N2N=C(Cc3ccccc3)OC2=S)c4occc4)cc1)c5ccc(NC(N6N=C(Cc7ccccc7)OC6=S)c8occc8)cc5		0.13		0.34
3912	-0.628668	1.8961	1.52236	0.745834	1.17103	-1.23236	-0.861168	0.639839	4.95946	S(CCC)c1ccc(NC(=S)Nc2ccc(OCCCC)cc2)cc1		0.1		0.34
2219	-1.07795	3.09491	0.672745	-0.280909	1.42326	0.698883	-0.921273	1.21611	4.96056	n1c2nc(N)ccc2c(cc1N1CCCCC1)-c1ccccc1		0.15		0.34
5258	-0.551212	1.94764	1.30924	-0.341722	1.38992	0.419379	-0.985229	0.746901	4.96095	N(C1CC[NH+](C)CC1)c2c(CCCC3)c3c(N=Nc4ccccc4)cc2		0.1		0.4
5418	0.229924	3.60703	-0.073028	1.08649	1.64813	0.822861	0.658376	0.970341	4.96275	S1(=O)(=O)N=C([N-]NC(=O)c2nccnc2)N(c3ccccc3)c(cccc4)c14		0.1		0.3
5883	-1.1136	4.5118	0.130347	-0.268403	1.59986	0.712257	-0.998631	1.53931	4.96299	[nH]1c(c(c2ccc(C)cc2)c(N)nn3)c3c(cccc4)c14		0.15		0.25
1743	-1.503	3.77862	0.546416	0.006175	0.890935	0.271552	-0.890763	1.17335	4.96321	Clc1c(cc(Oc2c3ncccc3c(N)cc2)cc1C)C		0.15		0.46
6420	-1.54568	3.06135	1.04947	-0.06644	1.39241	-0.507502	-0.812879	1.40721	4.96335	s1c(cccc2)c2nc1c3ccc(C[NH+](CC)CC)cc3		0.15		0.35
2474	-1.43294	3.75764	0.903221	1.34132	0.602037	0.486308	-0.341392	1.22884	4.96335	Clc1nc(SCc2ccc(Cl)cc2)nc(-c2sccc2)c1C#N		0.1		0.31
5021	-1.18357	2.38184	1.56615	0.488872	0.963091	-0.010293	-0.874041	0.664083	4.96852	BrCCCNc1c(CCCC2)c2c(N=Nc3ccccc3)cc1		0.12		0.32
GSK1215273A	-0.768896	3.48081	0.167841	0.563998	1.62779	0.514784	-0.442112	1.10834	4.96881	Cc1ccc(cc1C)-c1nnc(NC(=O)c2ccc(cc2)C#N)o1		0.1		0.32
2209	-1.20895	3.37408	0.652075	0.529177	1.11028	0.68876	-0.397843	1.15275	4.96907	Clc1nc(c2ncn(c2n1)Cc1ccc(cc1)C)-c1occc1		0.11		0.45
1206	-0.860887	2.0207	1.70679	0.557118	1.26792	-1.04042	-0.974285	0.62413	4.96956	S(CCC)c1ccc(NC(=S)Nc2ccc(cc2)CCCC)cc1		0.12		0.25
2663	-0.77224	3.37019	0.036596	1.00745	0.704956	0.20835	-0.064988	1.05953	4.97016	Fc1cc2[n+]([O-])c(C)c([n+]([O-])c2cc1F)NCc1ccc(OC)cc1		0.12		0.48
GSK1589678A	1.02393	1.88745	0.654467	1.05124	0.731961	1.1762	-0.436597	0.177326	4.97127	CCc1ccc(cc1)C1CC(n2ncc(C(=O)NCc3ccc4OCOc4c3)c2N1)C(F)(F)F		0.08		0.45
5563	-1.42304	3.73848	0.590917	0.887667	0.928115	0.054271	-0.181773	1.26213	4.97458	Clc1ccc(n2nnc(C(=O)c3ccc(OC)cc3)c2)cc1		0.09		0.4
GSK471625A	-1.49294	3.97701	0.666895	0.366173	1.48226	0.501187	-0.381791	1.65159	4.97521	Cc1ccc(cc1)-c1nnc2sc(Cc3cccs3)nn12		0.09		0.26
3112	-0.642375	2.15778	1.11733	0.136431	0.771008	0.605522	-0.369405	0.571119	4.97572	S1CC[NH+](CC1)Cc1cc(n(c1C)-c1ccccc1F)-c1ccccc1F		0.1		0.43
2314	-0.642375	2.15778	1.11733	0.136431	0.771008	0.605522	-0.369405	0.571119	4.97572	S1CC[NH+](CC1)Cc1cc(n(c1C)-c1ccc(F)cc1)-c1ccc(F)cc1		0.08		0.43
1306	-0.718905	2.15498	1.35207	-0.234107	1.1464	0.492677	-0.332568	0.606478	4.9781	Clc1ccc(-n2c(cc(C[NH+]3CCSCC3)c2C)-c2ccccc2)cc1		0.11		0.43
1305	-0.718905	2.15498	1.35207	-0.234107	1.1464	0.492677	-0.332568	0.606478	4.9781	Clc1ccc(cc1)-c1n(c(C)c(c1)C[NH+]1CCSCC1)-c1ccccc1		0.11		0.43
1090	3.85086	2.37369	0.621638	1.40987	1.09532	1.64979	0.900956	1.35185	4.97949	Clc1cc\2c(N(C[NH+]3CCN(CC3)c3cc4N(C=C(C(=O)[O-])C(=O)c4cc3F)CC)C(=O)/C/2=N/NC(=O)c2ccncc2)cc1		0.06		0.45
GSK1073692A	-0.988381	3.1132	0.52812	0.781891	1.67083	0.012205	-0.430607	1.20024	4.98043	CCSc1ccc(cc1)C(=O)Nc1nc(cs1)-c1ccccn1		0.11		0.31
251	-0.339852	1.9398	1.03176	-0.067038	1.14143	0.748628	-0.604667	0.675651	4.98055	Clc1ccc(cc1)-c1n(c(C)c(c1)C[NH+]1CC[NH+](CC1)C)-c1ccc(Cl)cc1		0.08		0.46
780	-0.979865	2.05183	1.52809	-0.558441	0.916028	0.215789	-0.931809	0.831905	4.9819	S1c2c(N(c3c1cccc3)CCC1[NH+](CCCC1)C)cc(SC)cc2		0.14		0.44
3575	-0.205395	2.94255	-0.078824	1.01131	1.63676	0.007752	0.202357	1.36468	4.98231	O(C)c1ccc(cc1)CNN(C(=O)c1ccncc1)C(=O)c1nccnc1		0.13		0.49
772	-0.800432	2.97721	0.434484	-0.084568	1.34126	0.556808	0.082323	1.15128	4.98294	O=C1c2c(nc3c(cccc3)c2CC[NH+](C)C)C(=O)c2c1nccc2		0.14		0.59
1619	0.486898	1.84929	0.581291	0.560862	0.835852	0.42415	0.521778	0.537999	4.98352	Fc1cc2c(N(C=C(C(=O)[O-])C2=O)CC)cc1N1CC[NH+](CC1)CC(=O)c1ccccc1		0.1		0.5
2158	-0.386009	1.77963	0.649998	-0.394718	0.844952	0.136623	-0.794154	1.03808	4.98363	Clc1cc\2c(Sc3c(cccc3)/C/2=C\CC[NH+]2CC[NH+](CC2)CCO)cc1		0.12		0.39
1201	-0.881313	1.96194	1.88531	0.475661	1.25392	-1.07472	-1.10386	0.588766	4.98517	S=C(Nc1ccc(cc1)CCCC)Nc1ccc(cc1)CCCC		0.12		0.24
1171	-0.240059	1.76806	1.08997	-0.281542	1.44868	0.460307	-0.53762	0.777876	4.98643	Clc1ccc(cc1)-c1n(Cc2ccccc2)c(C)c(c1)C[NH+]1CC[NH+](CC1)C		0.12		0.47
717	-0.727777	4.15142	-0.164726	0.240486	2.01979	0.552134	-0.521056	1.7488	4.98659	[NH2+]=C(Nc1nc2c(cc1)ccc1c2nccc1)c1ncccc1		0.12		0.21
1199	-0.838188	2.0484	1.53321	0.617488	1.29395	-1.047	-0.873284	0.650459	4.98721	S(CCC)c1ccc(NC(=S)Nc2ccc(SCCC)cc2)cc1		0.09		0.23
4738	-1.36689	3.84196	0.680603	0.331776	0.878625	0.581119	0.066299	1.03349	4.98904	BrCc1[n+]([O-])c(ccc(C)c2)c2[n+]([O-])c1Sc3ccccc3		0.12		0.43
4737	-1.36689	3.84196	0.680603	0.331776	0.878625	0.581119	0.066299	1.03349	4.98904	BrCc1[n+]([O-])c(cc(C)cc2)c2[n+]([O-])c1Sc3ccccc3		0.12		0.43
GSK735506A	0.30416	2.57671	0.212901	1.18844	1.21446	0.764425	0.225847	0.675775	4.98928	Clc1ccc(s1)-c1nnc(NC(=O)c2ccc(cc2)S(=O)(=O)N2CCCCC2)o1		0.05		0.33
2487	-1.02933	3.2284	0.579668	0.453899	1.5614	0.353216	-0.033471	1.17033	4.99002	S(C)c1ccc(cc1)Cn1c2ncnc(c2nc1)-c1occc1		0.1		0.4
3930	0.780202	2.15406	1.36389	1.51711	-0.830952	1.55187	-0.287345	0.17315	4.99016	Clc1cc(C(F)(F)F)ccc1N2C=C(C([O-])=O)C(=O)c(c(N3CCCC3)c(F)c(N4CCCC4)c5F)c25		0.08		0.49
2590	-0.276477	2.85199	0.215848	0.496607	1.05614	0.461808	0.570162	0.810502	4.9911	s1cc(c2c1N=C(N(NC(=O)c1ccc(OC)cc1)C2=O)C)-c1occc1		0.11		0.41
3526	1.08615	1.54088	0.413762	1.09408	0.688283	0.323854	0.098907	0.558848	4.9916	Clc1ccc(cc1)C(=O)CCC(=O)NCC1OC(=O)N(C1)c1cc(F)c([N+]2([O-])CCOCC2)cc1		0.07		0.43
2797	-1.02034	2.99951	1.37077	1.60291	-0.914367	0.330984	0.260433	1.13498	4.99166	BrC(Br)C(=O)c1ccc(cc1)Cc1ccc(cc1)C(=O)C(Br)Br		0.1		0.24
2351	-0.17142	1.35477	1.44586	-0.310534	1.38245	-0.931184	-1.55519	0.881118	4.99221	[NH2+](CC[NH2+]CCC(c1ccccc1)c1ccccc1)C1CCCCCCC1		0.14		0.25
SB-354364	-0.892103	2.21531	1.35913	-0.63349	0.366336	0.45564	-0.259874	0.644646	4.99367	COc1cc(CN2CCC3(CC2)C=Cc2ccccc32)cc2OCOc12		0.13		0.48
5893	0.026018	3.33783	-0.454399	1.21001	1.21702	0.480439	-0.553975	0.87409	4.99403	Clc1cc(CN(S(=O)(=O)c2cc(c(N)nc(N)n3)c3cc2)C)ccc1Cl		0.21		0.4
GSK1443033A	-0.13223	3.099	0.638044	0.986713	2.12941	0.941436	-0.005741	0.73268	4.99493	CC(N(C)C(=O)c1cccc(c1)-n1cnnn1)c1nc2ccccc2s1		0.14		0.32
GSK1445244A	-0.044409	2.80213	0.7307	0.202578	1.58864	1.56059	-0.129231	0.589973	4.99709	Cn1nc(C(=O)N2CCc3sccc3C2c2cccs2)c2ccccc2c1=O		0.1		0.5
777	-0.91218	2.83854	0.405174	-0.279545	1.50241	0.439802	-0.79388	1.35869	4.99743	O(C)c1nc2nc(N3CC[NH2+]CC3)cc(c2cc1)-c1ccccc1		0.21		0.49
6383	-0.157082	1.93274	0.850315	0.599918	0.78184	-0.784122	0.401889	0.518151	4.99784	S1c(c(C(=O)\C=C\c2ccc(OCC[NH+](C)C)cc2)c(OC)cc3)c3OC1=O		0.13		0.49
GSK547525A	1.41403	2.58262	0.290558	1.18828	2.5696	1.26277	-0.474822	0.985123	4.99944	NC(=O)c1nnc(Sc2ccnc(n2)N2CCN(CC2)c2ccncc2)n1-c1ccccc1		0.08		0.35
2473	-1.53939	3.69807	0.826207	1.0145	0.928828	0.27914	-0.295756	1.32107	4.99951	Clc1nc(SCc2ccccc2)nc(-c2sccc2)c1C#N		0.13		0.31
290	-1.54634	4.00372	0.502064	0.489269	1.12003	-0.252415	-0.025397	1.46839	5.00071	O(C(=O)c1nccnc1)c1ccc(cc1)-c1ccccc1		0.13		0.36
GW315922A	3.95358	1.99534	0.439869	1.8834	2.33261	-0.949181	-0.595375	1.50348	5.00344	Cl.Cl.COCCCNC(=N)c1ccc(NC(=O)c2ccc(cc2)C(=O)Nc2ccc(cc2)C(=N)NCCCOC)cc1		0.08		0.43
GSK1788522A	-0.127311	2.29015	0.998253	0.838455	1.9225	0.479469	0.133133	0.686696	5.00617	Cl.Cc1ccc2sc(nc2c1C)N(CCCn1ccnc1)C(=O)c1cccs1		0.11		0.45
6223	-0.600139	2.05739	1.04832	0.679683	0.913966	-0.510999	-0.092693	0.545085	5.00628	S1CC(=O)N(C(C(OCC)=O)C)C1c2cc(Oc3ccccc3)ccc2		0.13		0.43
GW356807A	2.62983	2.87305	7.6e-05	1.22195	2.85206	0.82976	-1.01743	0.724942	5.00719	Cl.Cl.O=C(Nc1ccc(NC2=NCCN2)cc1)c1ccc(cc1)C(=O)Nc1ccc(NC2=NCCN2)cc1		0.05		0.32
606	-1.15695	3.54557	0.406908	0.459637	1.58683	-0.031774	-0.195203	1.14698	5.00719	O=C(CC(=O)Nc1cc2c(nc1)cccc2)c1ccccc1		0.13		0.43
2321	-1.11909	2.02035	1.71032	-0.241035	0.991527	-0.262613	-1.11352	0.775264	5.00732	S1CCN(CC1)c1ccc(NCc2ccc(cc2)C(C)(C)C)cc1		0.08		0.42
5636	-1.43375	3.09613	0.774105	-0.261863	1.40746	-0.309746	-0.93265	1.30344	5.00737	s1c(cccc2)c2nc1c3ccc(C[NH2+]C(C)(C)C)cc3		0.15		0.38
1642	-1.00468	3.8722	0.746619	0.067922	0.867528	0.677034	0.859117	0.757674	5.00741	O=C1c2c(nc3c(cccc3)c2C(C=O)=C)C(=O)c2c1cccc2		0.12		0.33
4329	-1.26918	2.0766	1.75875	0.315062	0.209127	-0.956794	-0.685046	0.831483	5.00765	Fc1ccc(COc2ccc(C(OCC3CC3)C4CC4)cc2)cc1		0.09		0.31
943	0.25002	3.27833	0.087239	0.733271	1.59604	1.04901	0.767583	0.858114	5.00783	O=[N+]([O-])c1ccc(N2CCN(CC2)c2[n+]([O-])c3c([n+]([O-])c2C#N)cccc3)cc1		0.07		0.36
4678	0.115218	0.969723	2.44003	-0.071412	1.04329	0.079316	-1.05476	0.427055	5.00784	O=C(NCCCCCCC)c1nc(cccc2)c2c(C(C3)(C4)CC(CC3C5)CC45)c1		0.14		0.48
2292	-1.46164	3.4346	0.570653	0.430282	1.31034	-0.56524	-0.669618	1.28753	5.00794	s1c2c(nc1SCc1cc(ccc1)CSN)cccc2		0.14		0.25
2291	-1.46164	3.4346	0.570653	0.430282	1.31034	-0.56524	-0.669618	1.28753	5.00794	s1c2c(nc1SCc1ccc(cc1)CSN)cccc2		0.12		0.26
3229	-0.125713	2.68698	-0.205563	0.930004	1.54755	-0.188503	-0.445125	1.12399	5.00838	O(Cc1ccccc1)c1nc2c(nc1C)cc(nc2N)NC(OCC)=O		0.16		0.43
GSK1215270A	-1.0545	3.52498	0.234183	0.724467	1.1903	0.437481	-0.584436	1.07411	5.00853	Cc1ccc(cc1C)-c1nnc(NC(=O)c2ccc(F)cc2)o1		0.09		0.36
GSK1215271A	-1.0545	3.52498	0.234183	0.724467	1.1903	0.437481	-0.584436	1.07411	5.00853	Cc1ccc(cc1C)-c1nnc(NC(=O)c2cccc(F)c2)o1		0.11		0.36
2835	-1.12832	4.74142	0.044566	0.160499	1.27099	1.00915	-0.918201	1.54202	5.00868	Brc1cc2c3nnc(N)c(c3[nH]c2cc1)-c1ccccc1		0.22		0.29
4685	-0.142543	1.30781	1.44658	-0.191445	1.41791	-1.10391	-1.53057	0.935152	5.00896	[NH2+](CCC(c1ccccc1)c2ccccc2)CC[NH2+]C(C)C3CCCCC3		0.16		0.29
2344	-0.142543	1.30781	1.44658	-0.191445	1.41791	-1.10391	-1.53057	0.935152	5.00896	[NH2+](C(C)C1CCCCC1)CC[NH2+]CCC(c1ccccc1)c1ccccc1		0.16		0.29
GSK1567329A	-0.990688	3.10223	0.475073	0.76872	1.68301	0.018663	-0.409849	1.22553	5.00942	CSc1ccc(CC(=O)Nc2nc(cs2)-c2ccccn2)cc1		0.13		0.36
2271	-1.26175	3.84565	0.427868	0.666132	1.13758	0.460249	-0.064819	1.19523	5.00943	Brc1c2c(ccc1\C=N\NC(=O)c1ccncc1)cccc2		0.15		0.39
SB-252962-A	-0.64557	2.10089	0.932262	0.272221	0.852695	0.351799	-0.748018	0.572257	5.01057	Cl.COc1cc(OC)c(cc1Br)C(=O)Nc1cccc2C(C)N(C)CCc12		0.14		0.68
2966	-0.706377	3.70289	-0.141113	0.472103	1.10925	-0.238308	-0.101578	0.62641	5.01116	S(=O)(c1ccccc1)c1oc(cc1)C(=O)Nc1cc(O)ccc1		0.11		0.27
4705	-1.17733	2.60175	0.819387	0.077494	0.722314	0.550559	-0.69923	1.15894	5.01169	Brc1ccc(c2nc(sc(C3CCCCC3)n4)n4c2CO)cc1		0.18		0.42
3022	-0.942079	3.54534	0.298418	0.807985	0.843688	0.039927	0.52915	0.985722	5.01227	Clc1cc2[n+]([O-])c(C(OC)=O)c([n+]([O-])c2cc1)Cc1ccccc1		0.14		0.46
1386	0.561693	1.99103	0.99957	0.14943	1.24161	1.31807	0.263461	0.310877	5.01376	O=C1c2c(N3C1=Nc1c(cccc1)C3=O)cc(N1CCN(CC1)C(OC(C)(C)C)=O)cc2		0.16		0.53
1738	-1.3533	3.92092	0.526	0.772398	0.682141	0.196241	0.143162	0.993843	5.01376	Clc1cccc(C)c1Oc1c2ncccc2c([N+](=O)[O-])cc1		0.12		0.43
1737	-1.3533	3.92092	0.526	0.772398	0.682141	0.196241	0.143162	0.993843	5.01376	Clc1ccc(Oc2c3ncccc3c([N+](=O)[O-])cc2)cc1C		0.12		0.43
GSK727404A	1.66629	1.45883	1.25612	0.593925	1.83675	1.30141	-0.751358	0.272707	5.01515	OC(=O)C(F)(F)F.OC(=O)C(F)(F)F.OC(=O)C(F)(F)F.OC(=O)C(F)(F)F.OC(=O)C(F)(F)F.OC(=O)C(F)(F)F.OC(=O)C(F)(F)F.OC(=O)C(F)(F)F.OC(=O)C(F)(F)F.OC(=O)C(F)(F)F.Clc1ccc(cc1)-n1nc(C(=O)NC2CCNCC2)c(cc1=O)N1CCC(Cc2ccccc2)CC1		0.11		0.49
6507	-1.3991	3.12985	0.668778	-0.455885	1.10386	0.186793	-0.587655	1.3258	5.01964	s1c(cccc2)c2nc1c3ccc(C[NH+]4CCOCC4)cc3		0.12		0.38
GSK1157396A	-0.868195	2.03069	1.45392	-0.206622	0.993905	0.012189	-0.90491	0.473698	5.01978	CC1CC(CC(C)(C)C1)NC(=O)c1ccc(Oc2ccccc2)cc1		0.09		0.48
4388	-0.941485	3.54153	0.281995	0.803663	0.847763	0.042356	0.535821	0.993926	5.02107	Clc1ccc(OCc2[n+]([O-])c(cccc3)c3[n+]([O-])c2C(=O)C)cc1		0.12		0.47
1601	-0.431617	3.36236	0.099144	0.874314	0.778054	0.134779	0.832244	0.781282	5.02124	S(=O)(=O)(c1[n+]([O-])c2cc(OCC)c(F)cc2[n+]([O-])c1C)c1ccccc1		0.12		0.42
GSK1788506A	0.095988	2.24519	1.1207	1.05479	2.02507	0.397524	0.398807	0.62009	5.02193	Cl.Cc1ccc2nc(sc2c1)N(CCCn1ccnc1)C(=O)C=Cc1cccs1		0.13		0.4
577	-0.104553	2.0699	1.06406	0.172371	1.3204	0.766982	0.372778	0.543499	5.02215	O=C1N(N=C(C)C1C(C)(C)C1C(=NN(C1=O)c1ccccc1)C)c1ccccc1		0.12		0.39
4916	-1.07724	3.97032	-0.016113	0.543442	1.24949	0.475101	-0.010384	1.656	5.02349	s1c(nc(c2ccccc2)c3\C=N\O)n3nc1c4occc4		0.14		0.29
GSK433913A	-0.854095	2.99567	0.508302	0.599777	1.08046	0.866137	-0.426144	0.896618	5.02417	Brc1ccc(s1)C(=O)Nc1nnc(o1)-c1ccc2CCCCc2c1		0.11		0.35
6372	0.311987	1.97731	0.494183	0.412455	0.630128	1.11696	0.10526	0.64654	5.02485	Fc1c(N(N2CC2c3ccccc3)C=C(C([O-])=O)C4=O)c4cc(F)c1N5CC[NH+](C)CC5		0.09		0.5
2266	-1.16712	3.394	0.353294	0.303681	1.58114	-0.134652	-0.665995	1.09082	5.02499	S(Cc1ccc(cc1)C(=S)N)c1[nH]c2cc(ccc2n1)C		0.15		0.27
2847	-0.143585	3.79868	-0.513992	-1.33395	-0.332677	0.654061	-0.338575	0.893296	5.02516	O1c2c3c(ccc2)cccc3OC12C1OC1C(O)(O)c1c2cccc1O		0.11		0.25
3614	1.11429	3.10591	-1.04763	0.143243	2.16305	-0.504606	-0.9461	1.1907	5.02651	o1c2c(cc(cc2)C(=[NH2+])N)cc1CCCCc1oc2c(cc(cc2)C(=[NH2+])N)c1		0.07		0.29
2361	-0.406621	1.57238	1.65766	0.362456	1.62686	-1.24782	-0.918321	0.740997	5.02667	[NH2+](C(c1ccccc1)c1ccccc1)CCN\C=C(/CC\C=C(\C)/C)\C		0.16		0.34
3875	-0.866084	1.97944	1.54728	0.516523	1.2503	-1.11064	-0.920559	0.647209	5.02701	S=C(Nc1ccc(CCCC)cc1)Nc2ccc(OCCC)cc2		0.14		0.35
4571	0.550478	1.16211	2.99293	-1.24734	0.085353	1.086	-0.57485	0.331788	5.0279	O(C(=O)c1cc(C(C2)(C3)CC(CC2C4)CC34)nc(c(C(C5)(C6)CC(CC5C7)CC67)ccc8)c18)C		0.15		0.39
6201	-1.18047	3.62408	1.09805	1.42299	-0.729211	0.996735	-1.23177	0.84112	5.02822	FC(F)(F)c1c(nc(C(F)(F)F)cc2c3cc(N(C)C)ccc3)c2ccc1		0.21		0.41
6200	-1.18047	3.62408	1.09805	1.42299	-0.729211	0.996735	-1.23177	0.84112	5.02822	FC(F)(F)c1c(nc(C(F)(F)F)cc2c3ccc(N(C)C)cc3)c2ccc1		0.23		0.41
5981	-1.06436	3.69139	0.768171	0.466869	0.627897	0.972757	0.459474	0.738038	5.02824	Clc1c(nc(\N=C\C(C(=O)c2c(ccc(C)c2)O3)=C3)s4)c4ccc1		0.12		0.39
5339	-0.131637	2.20325	1.01769	1.14517	1.775	0.019059	0.001952	0.486583	5.02858	S=C1[N-]N=C(c2ccc(NC(=S)NCC=C)cc2)N1CCc3ccccc3		0.16		0.3
978	-1.74166	3.86815	1.30569	-0.985884	0.709287	-0.10655	-1.04968	0.658684	5.02921	Oc1cc2c3c(ccc2cc1C(C)C)c(C)c(cc3)C		0.14		0.34
4180	3.07474	2.39004	0.321968	2.25291	1.93948	0.504026	0.513483	1.17381	5.02938	ClCC(=O)Nc1scc(Cc2nnc(SCC(=O)N\N=C\c3ccccc3)n2NC(=O)c4ccccc4)n1		0.1		0.35
3542	1.8462	1.27599	0.91395	1.13	1.55661	0.450714	-0.290689	0.296618	5.03022	Fc1cc(N2CC(OC2=O)CNC(=O)CCC(=O)c2ccc(NC(=O)C)cc2)ccc1N1CCCCC1		0.08		0.49
GI210527X	-1.1813	3.42374	0.385339	-0.322469	1.4943	0.567093	-0.894871	1.34885	5.03023	N[C@@H]1CCN(C1)c1nc(nc2ccccc12)-c1ccccc1		0.15		0.36
5172	0.673752	1.96336	0.566822	0.970035	0.009704	1.40775	-0.094561	0.51522	5.0304	Fc1cc(C(=O)C(C([O-])=O)=CN2N3CC3c4cc(C(F)(F)F)ccc4)c2cc1N5CC[NH+](C)CC5		0.09		0.51
GSK621353A	-0.776897	2.25722	0.928235	0.897183	-0.0212	0.484137	-0.854158	0.677153	5.03042	OC(=O)C(F)(F)F.OC(=O)C(F)(F)F.COc1ccc(N2CCN(CC2)c2ccc(cc2C(F)(F)F)C#N)c(OC)c1		0.14		0.48
2331	-0.228351	3.08316	0.075841	0.948687	1.63305	0.477395	0.161342	0.866993	5.03367	S=C(NC(=O)c1ccncc1-c1cc(nc2c1cc(OC)cc2)C)N=N		0.16		0.42
5557	-1.03938	2.05017	1.29094	0.74179	0.237307	-0.089474	-1.17259	0.812709	5.03395	S1c(ccc(C(F)(F)F)c2)c2N(CCC[NH+](CC)CC)c(cccc3)c13		0.15		0.43
3189	6.56162	4.26841	4.08417	0.542096	1.48736	1.16028	-0.599085	1.0676	5.03474	Clc1ccc(N2C3=C\C(=N\CC[NH+]4CC[NH+](CC4)CCCCCCN4C(=O)c5c6c(cccc6ccc5)C4=O)\C(Nc4ccc(Cl)cc4)=CC3=Nc3c2cccc3)cc1		0.11		0.47
4745	-1.30814	4.29393	0.418667	0.969551	0.781267	0.72786	0.174832	1.439	5.03499	Brc1ccc(c2nc(sc(c3occc3)n4)n4c2C=O)cc1		0.14		0.36
4637	0.221842	1.95732	0.536397	0.120605	0.92246	0.997472	0.180057	0.697714	5.03581	Fc1cc(C(=O)C(C([O-])=O)=CN2N3CC3c4ccccc4)c2cc1N5CC[NH+](C)CC5		0.09		0.5
2593	-0.78001	3.3311	0.750263	1.05124	0.539015	1.09293	0.416966	0.747147	5.03763	Clc1cc(Cl)ccc1\C=N\N1C(=Nc2scc(c2C1=O)-c1occc1)C		0.1		0.42
3573	-0.510947	3.21463	-0.007165	1.18071	1.46842	0.338007	0.095982	1.34439	5.03833	Clc1cc(ccc1)CNN(C(=O)c1ccncc1)C(=O)c1nccnc1		0.12		0.43
1414	-0.011843	2.80086	-0.196139	0.947984	2.17577	-0.56797	-0.405497	1.41612	5.03884	O=C(CC(NNC(=[NH2+])c1ncccc1)c1ncccc1)c1ccccc1		0.11		0.3
2748	-0.730219	2.11327	1.16395	-0.176069	1.07765	0.444248	-0.325154	0.61914	5.03927	S1CC[NH+](CC1)Cc1cc(n(c1C)-c1ccccc1)-c1ccccc1F		0.1		0.43
2747	-0.730219	2.11327	1.16395	-0.176069	1.07765	0.444248	-0.325154	0.61914	5.03927	S1CC[NH+](CC1)Cc1cc(n(c1C)-c1ccccc1F)-c1ccccc1		0.13		0.43
2312	-0.730219	2.11327	1.16395	-0.176069	1.07765	0.444248	-0.325154	0.61914	5.03927	S1CC[NH+](CC1)Cc1cc(n(c1C)-c1ccccc1)-c1ccc(F)cc1		0.12		0.43
2311	-0.730219	2.11327	1.16395	-0.176069	1.07765	0.444248	-0.325154	0.61914	5.03927	S1CC[NH+](CC1)Cc1cc(n(c1C)-c1ccc(F)cc1)-c1ccccc1		0.11		0.43
5308	-1.40857	4.78057	0.28973	0.579155	1.13658	0.868862	-0.506923	1.69416	5.03976	Clc1nc(Sc2c(cccc3)c3ccc2)c(nc[nH]4)c4n1		0.17		0.25
4257	-0.334348	1.46281	1.15457	-0.389041	1.38693	-0.850441	-1.36511	1.02198	5.03985	[NH2+](CC[NH2+]CCC(c1ccccc1)c2ccccc2)C3C(CC4)CC4C3		0.12		0.27
2343	-0.334348	1.46281	1.15457	-0.389041	1.38693	-0.850441	-1.36511	1.02198	5.03985	[NH2+](CC[NH2+]CCC(c1ccccc1)c1ccccc1)C1C2CC(C1)CC2		0.12		0.27
SB-330946-A	-0.577534	2.2567	1.14052	0.629024	0.339596	1.0224	-0.788181	0.372003	5.04033	Cl.FC(F)(F)c1ccccc1\C=C\C(=O)Nc1ccc2CCN3CCCC3c2c1		0.11		0.44
4932	-1.0743	3.5803	0.244044	0.895956	0.899744	-0.389233	0.434028	1.15236	5.04332	O(C(=O)c1nc(cccc2)c2nc1)c3ccc(OC(=O)C)cc3		0.15		0.37
253	-0.358293	1.90199	0.908165	-0.082868	1.15393	0.705574	-0.597492	0.698795	5.04371	Clc1ccc(cc1)-c1n(c(C)c(c1)C[NH+]1CC[NH+](CC1)C)-c1ccc(F)cc1		0.08		0.46
4931	-1.13483	3.56369	0.513528	0.006235	1.18154	0.376746	0.370024	0.945461	5.0472	O=C(c1[n+]([O-])c(cc(C)c(C)c2)c2[n+]([O-])c1C)c3ccccc3		0.1		0.39
SB-293671-A	-0.841303	2.16708	1.06052	0.293527	0.904949	0.341814	-0.834181	0.597093	5.04729	Cl.CCOc1ccc(cc1Br)C(=O)Nc1ccc2CCN(C)C(C)c2c1		0.1		0.68
GSK1239234A	-0.892368	3.3592	0.335751	1.61753	0.918716	0.380274	-0.350443	1.11837	5.0473	Clc1cc(Br)ccc1OCC(=O)Nc1nc(cs1)-c1ccccn1		0.19		0.51
2804	0.897339	0.85884	1.55753	-1.11472	0.04128	0.283625	-0.303461	0.481814	5.04809	o1c2c(cc1)C(C1C(C2)C2(CCCC(C)(C)C2(O)C(OC(=O)\C=C\c2ccccc2)C1O)C)C		0.13		0.41
3569	-0.300885	3.12649	0.092609	1.04556	1.63712	0.321327	0.571761	1.23369	5.04897	O(C)c1ccc(cc1)\C=N\N(C(=O)c1ccncc1)C(=O)c1nccnc1		0.11		0.42
3535	1.73732	1.47067	1.22843	1.46465	1.71498	0.215652	0.242117	0.151009	5.04912	Fc1cc(N2CC(OC2=O)CNC(=O)CCC(=O)c2ccc(cc2)CC(C)C)ccc1-n1ncnc1		0.11		0.52
GSK889423A	-0.878357	2.12459	0.835177	0.400961	0.838218	-0.465611	-0.480955	0.805881	5.05094	CCc1nc2ccccc2n1CC(O)COc1cc(C)ccc1Cl		0.17		0.59
4912	-1.48898	4.23479	0.549312	0.551231	1.25309	0.496049	0.110154	1.51968	5.05176	s1c(nc(c2ccccc2)c3C=O)n3nc1c4sccc4		0.12		0.26
4962	-1.33795	3.93851	-0.005479	0.278938	1.04548	0.230193	-0.256023	1.79247	5.0519	s1c(nc(c2ccccc2)c3CO)n3nc1c4occc4		0.15		0.37
6573	0.459653	1.15753	1.66186	0.852412	1.59543	-1.76957	-1.35472	0.752008	5.05226	O=C(NNc1ccccc1)C([NH2+]Cc2ccccc2)(CCCCC)CCCCC		0.14		0.35
6363	0.401983	1.99894	0.451751	0.704399	0.33837	1.23625	0.030151	0.596941	5.05289	Fc1c(N(N2CC2c3ccc(F)cc3)C=C(C([O-])=O)C4=O)c4cc(F)c1N5CC[NH+](C)CC5		0.06		0.5
1851	0.353189	1.41013	0.501524	-0.838178	1.3246	0.083692	-1.12693	1.06105	5.05309	OC(C[NH+]1C2CCCc3c2n(CC1)c1c3cc(cc1)C)C[NH2+]Cc1ccccc1		0.14		0.44
4640	0.822413	2.90568	-0.070518	0.746651	1.7187	0.858906	0.865896	0.753415	5.05317	O=C(NN1CCN(c2ccc([N+](=O)[O-])cc2)CC1)c3[n+]([O-])c(cccc4)c4[n+]([O-])c3C		0.07		0.42
3534	1.70555	1.50168	1.15128	1.3265	1.69717	0.397828	0.247489	0.133536	5.0558	Fc1cc(N2CC(OC2=O)CNC(=O)CCC(=O)c2ccc(cc2)C(C)(C)C)ccc1-n1ncnc1		0.1		0.54
2967	-0.427822	3.65687	-0.250128	0.613314	1.0586	-0.206801	0.196494	0.438369	5.05596	S(=O)(=O)(c1ccccc1)c1oc(cc1)C(=O)Nc1cc(O)ccc1		0.11		0.28
GSK153890A	-0.98996	3.95533	0.130021	0.69361	1.80787	0.83478	-0.419252	1.80509	5.05749	Cc1cccc(n1)-c1nc(Nc2ccncn2)c2sccc2n1		0.1		0.23
3374	-0.466056	1.42209	1.12872	-0.284137	1.16855	-0.745156	-0.988989	1.07532	5.05808	O(CC)c1ccccc1C[NH+]1CCC[NH+](CC1)Cc1ccccc1OCC		0.1		0.45
2327	0.238915	2.11291	0.289482	0.312786	0.209742	0.798874	0.199915	0.439422	5.05925	FC(F)Oc1c2N(C=C(C(=O)[O-])C(=O)c2ccc1-c1cc2c(cc1)C([NH2+]C2)C)C1CC1		0.1		0.48
1517	0.238915	2.11291	0.289482	0.312786	0.209742	0.798874	0.199915	0.439422	5.05925	FC(F)Oc1c2N(C=C(C(=O)[O-])C(=O)c2ccc1-c1cc2c(cc1)C([NH2+]C2)C)C1CC1		0.1		0.48
1193	0.238915	2.11291	0.289482	0.312786	0.209742	0.798874	0.199915	0.439422	5.05925	FC(F)Oc1c2N(C=C(C(=O)[O-])C(=O)c2ccc1-c1cc2c(cc1)C([NH2+]C2)C)C1CC1		0.1		0.48
3867	-0.135169	1.32693	1.40094	0.139641	1.62174	0.141519	-0.946668	0.852177	5.06032	n1cc(N=Nc2c(CCCC3)c3c(NCCC[NH+]4CCCCC4)cc2)ccc1		0.08		0.35
GSK2200151A	-1.24481	2.59961	1.19709	-0.801176	0.566581	0.631589	-0.388029	0.991645	5.06052	C(N1CCC2(CC1)OCCc1sccc21)c1cc2ccccc2o1		0.11		0.43
1813	0.428437	3.39317	-0.400478	1.32455	1.37605	-0.123249	0.94378	0.93685	5.06135	S(=O)([O-])(=Nc1ncccn1)c1ccc(NC(S(=O)(=O)[O-])c2ccccc2)cc1		0.14		0.22
GW351921X	-1.08064	3.41332	0.136984	-0.299266	1.67789	-0.129323	-1.25211	1.26153	5.06292	Cc1cc(N)nc2cc(ccc12)-c1ccc(CCN)cc1		0.19		0.36
2592	-0.886641	3.25696	0.673818	0.723518	0.860754	0.887644	0.466669	0.825913	5.06399	Clc1ccc(cc1)\C=N\N1C(=Nc2scc(c2C1=O)-c1occc1)C		0.08		0.42
3508	-0.089936	1.37759	1.50129	0.302523	1.72822	-1.3703	-1.05788	0.760482	5.06483	[NH2+](C(c1ccccc1)c1ccccc1)CC[NH2+]C\C=C(/CC\C=C(\C)/C)\C		0.16		0.32
5305	0.014088	1.25632	0.861127	-0.257039	1.0377	0.073258	-0.567181	0.965439	5.06699	S1N(CC(O)C[NH+]2CCC(Cc3ccccc3)CC2)C(=O)c(c(C)cc(C)n4)c14		0.16		0.52
4711	-1.31114	2.82834	1.13987	0.351247	0.845717	0.711558	-0.300272	0.885719	5.06785	Brc1ccc(c2nc(sc(C3CCCCC3)n4)n4c2C=O)cc1		0.14		0.36
426	-1.74543	4.26215	0.550747	0.038764	0.66923	-0.37683	0.019495	1.25445	5.06828	O(C(=O)c1ccccc1[O-])c1cc2c(cc1)cccc2		0.13		0.25
GSK1611550A	-0.991737	3.1031	0.312959	0.840355	1.55591	-0.02539	-0.35415	1.21425	5.0687	CC(Oc1ccccc1)C(=O)Nc1nc(cs1)-c1ccccn1		0.14		0.36
GSK1180781A	0.309494	1.99097	0.74238	0.687337	1.30373	1.04656	-0.554868	0.268424	5.06871	Cc1ccc(CNC(=O)c2cnn3C(CC(Nc23)c2ccc(C)cc2)C(F)F)cc1		0.08		0.45
2320	-1.1242	1.97235	1.52025	-0.28946	0.981258	-0.328641	-1.04756	0.813301	5.06885	O1CCN(CC1)c1ccc(NCc2ccc(cc2)C(C)(C)C)cc1		0.08		0.45
GSK1221860A	-0.786511	3.01233	0.107104	0.882282	1.4187	-0.007495	-0.256918	1.16915	5.06887	COc1cc(OC)cc(c1)C(=O)Nc1nc(cs1)-c1ccccn1		0.15		0.39
GSK1788523A	-0.121148	2.2481	0.82665	0.797307	1.9069	0.406322	0.192587	0.706043	5.07104	Cl.Cc1ccc2sc(nc2c1C)N(CCCn1ccnc1)C(=O)c1ccco1		0.1		0.47
770	-0.88655	3.25861	0.616984	0.11641	1.18395	0.950165	0.468513	0.965308	5.07116	O=C1c2c(nc3c(cccc3)c2\C=C\N(C)C)C(=O)c2c1nccc2		0.15		0.45
SB-255019-M	-0.549868	2.01102	0.690722	0.355655	0.977954	0.040033	-0.846808	0.581032	5.07141	OC(=O)C(F)(F)F.CCOc1cc(OC)c(cc1Cl)C(=O)Nc1cccc2C(C)NCCc12		0.16		0.59
GSK920693A	-1.05658	3.31501	0.384429	1.29282	1.29557	0.182371	-0.378118	1.18318	5.07193	Clc1ccc(SCC(=O)Nc2nc(cs2)-c2ccccn2)cc1		0.1		0.39
4088	2.38719	1.27905	2.01962	-1.61867	1.11124	2.00371	-0.711182	0.736956	5.07234	O[C@](C(c1nccc(c2c(cccc2)[nH]3)c13)=C4)(CC\C=C/CCCC5)[C@H]([NH+](CCCCC=C6)[C@@H]6C7)C7([C@@H]4CC8)C[NH+]58		0.12		0.45
668	2.38719	1.27905	2.01962	-1.61867	1.11124	2.00371	-0.711182	0.736956	5.07234	OC12C=C(C3C4(C1[NH+]1C(C4)C=CCCCC1)C[NH+](CC3)CCCC\C=C\CC2)c1nccc2c1[nH]c1c2cccc1		0.1		0.43
GW876411A	-0.987606	3.94888	0.104127	0.686533	1.81462	0.839074	-0.408471	1.81843	5.07302	OC(=O)C(F)(F)F.Cc1csc2nc(nc(Nc3ccncn3)c12)-c1ccccn1		0.12		0.3
GSK868100A	0.738347	1.79902	0.671865	0.511217	1.5118	0.437245	0.344701	0.255595	5.07394	Cn1cc(C(=O)NCCc2ccccc2)c(=O)c2cc(ccc12)S(=O)(=O)N1CCCC1		0.13		0.45
5543	-1.13357	2.86659	0.535454	-0.648533	1.49917	0.321699	-0.862952	1.42163	5.07626	s1c(cccc2)c2nc1c3ccc(C[NH+]4CC[NH+](C)CC4)cc3		0.13		0.39
3564	-1.23922	2.08817	1.38746	0.356639	0.214134	-1.00213	-0.486581	0.894566	5.0765	Fc1ccc(cc1)COc1ccc(cc1)C(OCC1OC1)C1CC1		0.09		0.32
SB-516933	-0.723819	2.14945	1.02067	0.01935	1.05557	0.470928	-0.217678	0.622373	5.07741	O=C(C=Cc1ccccc1)N1CCN(Cc2ccc3OCOc3c2)CC1		0.1		0.46
4710	-0.093563	1.06231	2.22985	-0.16728	1.06172	0.191374	-1.00708	0.437429	5.07803	O=C(NCCCCCC)c1nc(cccc2)c2c(C(C3)(C4)CC(CC3C5)CC45)c1		0.14		0.48
414	-0.766309	1.85762	2.24996	0.665096	0.501561	-1.91936	-1.18125	0.362399	5.07896	BrCCCCCCCCCCOc1cc(ccc1)-c1cc(O)ccc1		0.15		0.33
1448	-1.24714	2.15569	1.53182	0.087172	1.17912	-0.461675	-0.72262	0.817869	5.07972	S1CCN(CC1)c1ccc(NCC\C=C\c2ccccc2)cc1		0.08		0.33
4174	-1.11886	3.64712	0.21744	0.89462	0.444113	0.37555	0.144376	0.998249	5.07974	S(c1[n+]([O-])c(cc(F)c(F)c2)c2[n+]([O-])c1C)c3ccc(OC)cc3		0.09		0.44
GSK1774736A	0.856625	1.83523	0.455719	1.31573	0.878773	0.826392	-0.404522	0.260434	5.0827	COc1ccc(CNC(=O)c2cnn3C(CC(Nc23)c2ccc(OC)cc2)C(F)(F)F)cc1		0.11		0.54
GSK918708A	0.369573	1.09534	1.60072	0.98741	0.560432	1.04226	-1.19466	0.73759	5.08281	Cl.Cl.CC(C)N1CCN(CC1)c1nc(CCN2CCN(CC2)c2cccc(c2C#N)C(F)(F)F)cs1		0.15		0.4
2232	-1.02943	3.21424	0.351008	0.50826	1.45045	0.318512	0.048953	1.1919	5.08396	o1cccc1-c1ncnc2n(cnc12)Cc1cc(OC)ccc1		0.14		0.49
2177	-1.02943	3.21424	0.351008	0.50826	1.45045	0.318512	0.048953	1.1919	5.08396	o1cccc1-c1ncnc2n(cnc12)Cc1ccc(OC)cc1		0.12		0.49
50	-0.625175	1.90922	0.784429	0.207392	0.376058	0.66816	-1.23308	0.894905	5.08468	S1c2c(N(c3c1cccc3)CCC[NH+]1CC[NH+](CC1)C)cc(cc2)C(F)(F)F		0.13		0.43
GSK1996236A	-0.472751	2.12119	0.953371	0.556689	0.384052	-0.780396	0.585237	0.409387	5.08534	COc1ccc(cc1)-c1cc(=O)c2cc(OCC(=O)OC(C)C)ccc2o1		0.13		0.37
GSK490197A	0.565548	2.74824	-0.147236	1.12295	1.88677	0.414467	0.373313	0.84472	5.08595	Cc1ccc(cc1)-n1ncc2c(SCC(=O)NNC(=O)c3ccco3)ncnc12		0.11		0.39
3178	4.02305	2.12838	0.524467	1.65479	1.4623	-0.251995	1.24468	1.06065	5.08803	S(=O)(=O)=C1CC=C(N(CCCOc2c(OC)cc(cc2OC)Cc2cnc(nc2N)N)c2ccc([N+](=O)[O-])cc2)C=C1		0.14		0.39
GSK1583058A	-0.99639	3.55941	0.02983	1.08302	1.1518	0.249933	-0.409503	1.15605	5.08812	CSc1ccc(cc1)-c1nnc(NC(=O)c2cccc(F)c2)o1		0.11		0.32
5704	-0.012373	2.78543	-0.266873	0.929948	2.19261	-0.558523	-0.377344	1.45057	5.08837	O=C(CC(NNC(=[NH2+])c1ncccc1)c2cccnc2)c3ccccc3		0.13		0.3
1424	-0.012373	2.78543	-0.266873	0.929948	2.19261	-0.558523	-0.377344	1.45057	5.08837	O=C(CC(NNC(=[NH2+])c1ncccc1)c1ccncc1)c1ccccc1		0.14		0.3
5644	-1.60066	3.7866	0.669888	-0.132826	1.27832	0.645352	-0.545852	1.4331	5.08846	S1c(cccc2)c2NC1(c3ncccc3)c4ncccc4		0.1		0.25
610	-1.41216	3.5896	0.879811	0.081856	1.01432	0.75781	0.067	0.887156	5.08896	Clc1cc2nc3c(cc(OC)cc3)c(-n3cccc3)c2cc1		0.19		0.46
GSK237561A	-0.753776	3.69054	-0.033771	0.701387	1.63521	0.866498	-0.13988	1.45443	5.08985	Cc1occc1C(=O)Nc1nc(nc2ccsc12)-c1ccccn1		0.11		0.36
GSK1905762A	-1.32336	3.08138	0.748969	-0.124407	0.736768	0.546488	-0.085158	0.941855	5.09021	Cc1cc(C)c2nc3OC(=O)N(Cc4ccco4)Cc3cc2c1		0.14		0.55
GSK490439A	-0.677127	2.06813	0.692798	-0.156881	0.907795	0.275653	-0.388902	0.785707	5.09069	OC(=O)C(O)=O.O=C(NCc1ccccc1)N1CCN(Cc2ccc3OCOc3c2)CC1		0.11		0.41
4577	0.929939	1.90173	0.646552	0.843581	0.818587	0.072437	1.12484	0.215475	5.09151	O(CC([O-])=O)c1cc(C)c(C(C2C(CCC2)N3C(=O)c4ccc([N+](=O)[O-])cc4)=N3)cc1OC		0.11		0.43
3498	-0.37815	1.45818	1.24389	-0.397736	1.40376	-0.830381	-1.51645	0.895347	5.09185	[NH2+](CC[NH2+]CC(c1ccccc1)c1ccccc1)C1CCCCCCC1		0.14		0.25
930	2.52737	1.19064	1.85509	-1.52154	1.22243	1.78624	-0.94061	0.59984	5.09249	OC12C=C(C3C4(C1[NH2+]CCCC\C=C\CC4)C[NH+](CC3)CCCC\C=C\CC2)c1nccc2c1[nH]c1c2cccc1		0.1		0.42
5466	-0.292154	2.51828	0.227928	1.27318	1.98812	-0.134213	-0.364349	1.34344	5.09663	O(C(=O)C(Nc1nnc(n2nc(C)cc2C)nn1)Cc3ccccc3)C		0.18		0.4
1219	-0.860868	2.02132	1.11278	0.569173	1.33931	-0.74475	-0.85755	0.74311	5.09844	S=C(Nc1ccc(N(C)C)cc1)Nc1ccc(OCCCC)cc1		0.13		0.45
4208	2.97161	2.35647	0.155098	2.03665	2.15472	0.378195	0.627636	1.25249	5.09997	s1cc(Cc2nnc(SCC(=O)N\N=C\c3ccccc3)n2NC(=O)c4ccccc4)nc1NC(=O)C		0.1		0.36
GSK1274062A	-0.083081	2.54121	0.520925	0.366071	1.99165	1.0909	-0.314073	0.748736	5.10087	CC(C)n1nc(C)c2c(cc(C)nc12)C(=O)Nc1nc2ccc(C)cc2s1		0.11		0.35
GSK1274131A	-0.083081	2.54121	0.520925	0.366071	1.99165	1.0909	-0.314073	0.748736	5.10087	CC(C)n1nc(C)c2c(cc(C)nc12)C(=O)Nc1nc2c(C)cccc2s1		0.1		0.35
4987	0.563689	0.982033	2.21977	1.48086	1.45146	-1.40482	-0.488898	0.6583	5.10092	S(CCCCCCCCCC)c1ncnc(n(CC(OCc2ccccc2)=O)cn3)c13		0.11		0.4
2430	-0.398985	1.74228	1.49327	0.769398	1.38581	0.107267	-0.079499	0.469347	5.10121	O=C1c2cc(ccc2N2C1=Nc1ncccc1C2=O)CCCCCCCC		0.17		0.49
GSK433921A	-0.911591	2.99908	0.402615	0.655399	1.02151	0.841225	-0.415517	0.896075	5.10227	Clc1ccc(s1)C(=O)Nc1nnc(o1)-c1ccc2CCCCc2c1		0.09		0.33
951	-1.39834	3.55663	0.630278	0.650181	1.16019	0.766923	-0.348331	1.2276	5.10286	Clc1nc(c2ncn(c2n1)Cc1ccccc1)-c1sccc1		0.13		0.36
5237	-0.70007	2.041	0.524721	0.265956	-0.04712	0.451197	-1.04368	0.956591	5.10361	S1c(ccc(C(F)(F)F)c2)c2N(CCC[NH+]3CC(O)CC3)c(cccc4)c14		0.13		0.45
5753	1.45399	1.48981	0.318443	1.34745	-0.419187	-0.557427	0.390291	0.423126	5.10361	FC(F)(F)c1ccc(C(O)C(C(O)C(COC(=O)c2ccc([N+](=O)[O-])cc2)OC3OC(C)C)=C3)cc1		0.13		0.38
GSK1103969A	1.43947	1.54084	0.671471	1.07189	1.76012	0.558958	-0.038594	0.348337	5.10469	OC(=O)C(F)(F)F.Clc1nn(CCCNS(=O)(=O)c2cccc(c2)-c2ccccc2)c(=O)cc1N1CCCNCC1		0.15		0.4
GSK1103976A	1.43947	1.54084	0.671471	1.07189	1.76012	0.558958	-0.038594	0.348337	5.10469	OC(=O)C(F)(F)F.Clc1nn(CCCNS(=O)(=O)c2ccc(cc2)-c2ccccc2)c(=O)cc1N1CCCNCC1		0.15		0.4
GSK1302651A	-1.75494	3.77307	0.651987	0.369719	1.14845	0.151531	-0.816045	1.42137	5.10498	Cc1nnc(NCc2cccc(Cl)c2)c2ccccc12		0.18		0.34
348	-1.02911	2.37247	1.29182	0.297236	1.21527	0.228728	-0.388584	0.466716	5.10509	S([Si](C)(C)C)C1=Nc2c(cccc2)C(=O)N1c1ccc(OC)cc1		0.17		0.5
347	-1.02911	2.37247	1.29182	0.297236	1.21527	0.228728	-0.388584	0.466716	5.10509	S([Si](C)(C)C)C1=Nc2c(cccc2)C(=O)N1c1ccccc1OC		0.17		0.49
1218	-0.877025	2.03176	1.07154	0.468015	1.13893	-0.930861	-0.737897	0.668302	5.10536	S=C(Nc1ccc(OCC(C)C)cc1)Nc1ccc(OCC)cc1		0.1		0.35
GSK847920A	-1.14854	2.94477	1.05239	0.079918	1.72849	0.647938	-0.098828	0.975172	5.10602	Cc1nc2ccc(C)cn2c1-c1ccn(Cc2ccccc2)n1		0.14		0.41
2316	-0.856622	1.77994	1.31301	-0.370604	1.27343	-0.110737	-1.26874	0.926091	5.1061	[NH+]1(CCN(CC1)c1cc(NCc2ccc(cc2)C(C)(C)C)ccc1)C		0.11		0.46
1856	-0.669646	1.99801	0.969142	1.01489	1.2799	-1.14956	-0.634513	0.842773	5.10611	S(NCCCC)#CN\N=C\c1cc(OC)c(Oc2ccccc2)cc1		0.14		0.4
5034	0.358612	1.08772	2.08737	1.43105	1.46049	-1.34283	-0.469003	0.641056	5.1077	S(CCCCCCCCCC)c1ncnc(n(CC(Oc2ccccc2)=O)cn3)c13		0.12		0.45
2288	-1.44841	3.38865	0.33449	0.463014	1.21348	-0.643778	-0.609921	1.29639	5.10789	S(Cc1cc(ccc1)CSN)c1oc2c(n1)cccc2		0.14		0.32
2287	-1.44841	3.38865	0.33449	0.463014	1.21348	-0.643778	-0.609921	1.29639	5.10789	S(Cc1ccc(cc1)CSN)c1oc2c(n1)cccc2		0.11		0.32
6299	-1.57554	3.17616	0.699795	-0.003163	1.48177	-0.611924	-0.866077	1.41048	5.10822	s1c(cccc2)c2nc1c3ccc(C[NH2+]CCC)cc3		0.13		0.33
1741	-1.60876	3.72877	0.467388	-0.320091	1.22146	0.062844	-0.848971	1.27415	5.11083	O(c1cc(cc(c1)C)C)c1c2ncccc2c(N)cc1		0.15		0.38
1740	-1.60876	3.72877	0.467388	-0.320091	1.22146	0.062844	-0.848971	1.27415	5.11083	O(c1ccc(cc1C)C)c1c2ncccc2c(N)cc1		0.14		0.41
GSK146660A	-0.445985	2.07173	0.968659	0.706286	0.422908	-0.995756	0.607999	0.462713	5.11104	CCCOC(=O)COc1ccc2c(c1)occ(-c1ccccc1OC)c2=O		0.14		0.38
SB-274894-A	-0.79293	2.15042	1.15598	0.56614	0.424455	0.709586	-1.17556	0.430219	5.11189	Cl.CC(C)c1ccc(cc1C(F)(F)F)C(=O)Nc1ccc2CCN(C)Cc2c1		0.09		0.56
GSK1618054A	-0.025681	2.04956	0.505407	0.139555	1.07802	0.546892	0.115567	0.413156	5.11194	O=C(NC1CCSc2ccccc12)c1ccc(cc1)S(=O)(=O)N1CCOCC1		0.06		0.36
3113	-0.371755	1.89136	0.715512	-0.00368	1.07308	0.697993	-0.561661	0.720341	5.1132	Fc1ccccc1-c1n(c(C)c(c1)C[NH+]1CC[NH+](CC1)C)-c1ccccc1F		0.1		0.46
GSK937733A	0.812644	2.01302	0.435067	0.959978	0.734143	1.35295	-0.363227	0.191414	5.11363	Cc1ccc(cc1)C1CC(n2ncc(C(=O)NCc3ccc4OCOc4c3)c2N1)C(F)(F)F		0.08		0.46
1195	-0.843604	1.99299	1.1448	0.631233	1.16542	-1.15192	-0.737045	0.695177	5.11404	S=C(Nc1ccc(OCCC)cc1)Nc1ccc(OCCC)cc1		0.11		0.34
GSK1073647A	-0.420445	3.01398	0.092764	1.02423	1.60745	0.156398	0.275739	0.927516	5.11411	CCS(=O)(=O)c1cccc(c1)C(=O)Nc1nc(cs1)-c1ccccn1		0.13		0.32
GSK1073731A	-0.420445	3.01398	0.092764	1.02423	1.60745	0.156398	0.275739	0.927516	5.11411	CCS(=O)(=O)c1ccc(cc1)C(=O)Nc1nc(cs1)-c1ccccn1		0.11		0.32
GSK874867A	-0.537044	1.48449	1.30659	0.122215	1.10992	-0.152584	-0.626645	0.693151	5.11431	CCOc1ccc(NC(=O)N(C(C)c2cccnc2)C2CCCCC2)cc1		0.14		0.48
3342	0.449313	1.04418	1.17315	-0.855159	1.02787	-0.097234	-1.60733	0.579954	5.11597	O(C)c1ccc2c(cccc2)c1C[NH2+]C1CC(C)C(CC1)CC1CCC([NH3+])CC1C		0.16		0.53
5313	-1.60882	4.14009	0.713457	1.14438	0.665741	0.634387	-0.199807	1.26834	5.11686	Brc1cc(Br)ccc1C(=O)c2nnn(c3ccccc3)c2		0.16		0.34
4516	1.49266	2.2226	1.14127	0.622208	1.06391	0.866915	1.151	-0.494569	5.11724	S(C=C1C(C(=O)Oc2c3cccc2)=C3)\C(\N1C4CCCCC4)=N/N=C/c5cc([N+](=O)[O-])ccc5O		0.13		0.35
3818	-1.32198	3.30167	0.521293	0.189735	1.44732	0.486966	-0.331641	1.266	5.11811	o1cccc1c2ncnc(n(C(C)c3ccccc3)cn4)c24		0.13		0.35
6575	0.046735	1.38139	1.23564	0.725652	1.63911	-1.5716	-1.23564	0.805713	5.11919	O=C(NNc1ccccc1)C([NH2+]Cc2ccccc2)(CCCC)CCCC		0.14		0.36
GSK1829660A	-1.17057	2.74485	0.861699	0.057516	1.67012	0.393374	-0.786867	1.01733	5.12016	Cc1nc2ccccn2c1C(=O)Nc1ccc(cc1)C(C)(C)C		0.13		0.47
16	-1.26567	1.94317	1.48168	-0.156912	0.749071	-0.518844	-0.986141	0.923773	5.12119	Clc1ccc(cc1)C(OCCC1[NH+](CCC1)C)(C)c1ccccc1		0.13		0.58
GSK1742694A	-1.17519	2.77418	0.555143	0.868923	1.47001	-0.454776	-0.55678	1.28012	5.12169	CCc1ccc(Nc2nnc(SCc3cc(C)on3)s2)cc1		0.11		0.27
GSK1668869A	-1.15183	4.03978	0.208702	0.97268	0.557806	0.397036	0.424524	1.01963	5.12191	Clc1ccc(cc1)S(=O)(=O)c1oc(nc1C#N)-c1ccccc1		0.12		0.34
1124	-0.836598	2.09312	1.09102	0.373601	0.988576	-0.707823	0.159514	0.623329	5.12367	O(C)c1ccc(cc1)-c1cn(cc1C(OCC)=O)Cc1ccccc1		0.15		0.48
2587	-0.47519	3.25777	0.287606	1.0826	0.451766	1.11431	0.470203	0.708906	5.12381	Clc1cc(Cl)ccc1C(=O)NN1C(=Nc2scc(c2C1=O)-c1occc1)C		0.11		0.41
4510	-1.23721	3.62519	0.08597	0.915	0.591023	0.350164	-0.402935	1.14036	5.12396	Fc1cc(nc(C)c(Nc2ccc(OC)cc2)[n+]3[O-])c3cc1F		0.14		0.45
[truncated: 5,438 more rows]
