# Supplementary material for: The Chemical Property Position of Bedaquiline Construed by a Chemical Global Positioning System-Natural Product
Source: Molecules. 2022 Jan 24;27(3):753. doi: 10.3390/molecules27030753 (PMC8838968; doi:10.3390/molecules27030753)
Supplement: Supplementary file 1 [file molecules-27-00753-s001.zip › S2.50 closest compounds using ChemGPS-NP.xlsx]

## Sheet: ورقة1
MOLID	PC1	PC2	PC3	PC4	PC5	PC6	PC7	PC8	ED	SMILES	MOLID
TMC-207	2.44795	4.77502	2.87194	0.020208	0.189594	-0.540468	-0.937533	2.38535	0		TMC-207
3035	2.07933	4.75878	2.50032	-0.226697	0.803337	-0.447183	-1.31812	1.78571	1.1068	Brc1cc2cc(C(C(O)(CC[NH+](C)C)c3c4c(ccc3)cccc4)c3ccccc3)c(OC)nc2cc1	3035			as	77.093
2649	2.07933	4.75878	2.50032	-0.226697	0.803337	-0.447183	-1.31812	1.78571	1.1068	Brc1cc2cc(C(C(O)(CC[NH+](C)C)c3c4c(ccc3)cccc4)c3ccccc3)c(OC)nc2cc1	2649
3552	2.54772	4.83569	2.82476	-0.74011	0.666723	-0.746471	-1.27105	1.73909	1.18022	O(CC(O)C[NH+]1CCCC1)c1ccc(cc1)C(c1c2c(c3c(c1)cccc3)cccc2)c1ccc(OC)cc1	3552			av	1.6061
5716	2.7404	4.75683	2.62883	-0.778372	0.630635	-0.728057	-1.15768	1.74883	1.2108	O1CC[NH+](CC(O)COc2ccc(C(c3c(cccc4)c4c(cccc5)c5c3)c6ccc(OC)cc6)cc2)CC1	5716
3550	2.7263	4.77471	3.00073	-0.772428	0.617887	-0.680371	-1.3273	1.68378	1.25279	O(CC(O)C[NH+]1CCCCC1)c1ccc(cc1)C(c1c2c(c3c(c1)cccc3)cccc2)c1ccc(OC)cc1	3550
4483	2.58997	4.69741	2.92494	-0.410302	0.781813	-1.214	-1.35561	1.76451	1.25656	O(CC(O)C[NH+](CC)CC)c1ccc(C(c2c(cccc3)c3c(cccc4)c4c2)c5ccc(OC)cc5)cc1	4483
3547	2.54411	4.8563	2.49007	-0.610198	0.783136	-1.01405	-1.32557	1.75298	1.29851	O(CC(O)C[NH2+]C1CC1)c1ccc(cc1)C(c1c2c(c3c(c1)cccc3)cccc2)c1ccc(OC)cc1	3547
3551	2.7656	4.6483	2.73606	-0.32088	0.85631	-1.41061	-1.45284	1.73722	1.46255	O(CC(O)CCC[NH2+]CC)c1ccc(cc1)C(c1c2c(c3c(c1)cccc3)cccc2)c1ccc(OC)cc1	3551
3548	2.76565	4.66055	2.7917	-0.306625	0.842984	-1.41816	-1.47505	1.71001	1.47295	O(CC(O)C[NH2+]CCCC)c1ccc(cc1)C(c1c2c(c3c(c1)cccc3)cccc2)c1ccc(OC)cc1	3548
4435	2.48353	4.65078	2.97165	-0.42864	1.24719	-1.0105	-1.44961	1.77867	1.48251	O(CC[NH+](C)C)c1ccc(C(c2c(cccc3)c3c(cccc4)c4c2)c5ccc(OCC[NH+](C)C)cc5)cc1	4435
5729	1.99608	4.99182	3.33759	-0.403352	0.954161	-1.04717	-1.33246	1.6237	1.49158	O(CC[NH+](CC)CC)c1ccccc1C(c2c(cccc3)c3c(cccc4)c4c2)c5ccc(OC)cc5	5729
5106	1.99608	4.99182	3.33759	-0.403352	0.954161	-1.04717	-1.33246	1.6237	1.49158	O(CC[NH+](CC)CC)c1ccc(C(c2cc(OC)ccc2)c3c(cccc4)c4c(cccc5)c5c3)cc1	5106
5105	1.99608	4.99182	3.33759	-0.403352	0.954161	-1.04717	-1.33246	1.6237	1.49158	O(C)c1ccccc1C(c2c(cccc3)c3c(cccc4)c4c2)c5ccc(OCC[NH+](CC)CC)cc5	5105
2981	1.99608	4.99182	3.33759	-0.403352	0.954161	-1.04717	-1.33246	1.6237	1.49158	O(CC[NH+](CC)CC)c1ccc(cc1)C(c1c2c(c3c(c1)cccc3)cccc2)c1ccc(OC)cc1	2981
5473	1.95305	5.13094	3.23617	-0.74404	0.835693	-0.5635	-1.24876	1.59445	1.49289	O(CC[NH+]1CCCC1)c2ccc(C(c3cc(OC)ccc3)c4c(cccc5)c5c(cccc6)c6c4)cc2	5473
5111	1.95305	5.13094	3.23617	-0.74404	0.835693	-0.5635	-1.24876	1.59445	1.49289	O(CC[NH+]1CCCC1)c2ccccc2C(c3c(cccc4)c4c(cccc5)c5c3)c6ccc(OC)cc6	5111
5110	1.95305	5.13094	3.23617	-0.74404	0.835693	-0.5635	-1.24876	1.59445	1.49289	O(C)c1ccccc1C(c2c(cccc3)c3c(cccc4)c4c2)c5ccc(OCC[NH+]6CCCC6)cc5	5110
2982	1.95305	5.13094	3.23617	-0.74404	0.835693	-0.5635	-1.24876	1.59445	1.49289	O(CC[NH+]1CCCC1)c1ccc(cc1)C(c1c2c(c3c(c1)cccc3)cccc2)c1ccc(OC)cc1	2982
2984	2.25848	4.78329	3.04634	-0.507003	1.26725	-0.816415	-1.51228	1.78586	1.50717	O(CC[NH+](C)C)c1ccc(cc1)C(c1ccccc1CC[NH+](C)C)c1c2c(c3c(c1)cccc3)cccc2	2984
3546	3.08148	4.64123	3.02504	-0.722701	0.649667	-0.864377	-1.521	1.57957	1.51688	O(CC(O)C[NH2+]C1CCCCC1)c1ccc(cc1)C(c1c2c(c3c(c1)cccc3)cccc2)c1ccc(OC)cc1	3546
3549	3.00997	4.56998	2.42031	-0.848347	0.928969	-0.527523	-1.38162	1.87078	1.52483	O(CC(O)C[NH+]1CC[NH+](CC1)C)c1ccc(cc1)C(c1c2c(c3c(c1)cccc3)cccc2)c1ccc(OC)cc1	3549
5080	2.13429	5.03444	3.41724	-0.792296	0.799296	-0.545881	-1.33223	1.52824	1.54447	O(CC[NH+]1CCCCC1)c2ccccc2C(c3c(cccc4)c4c(cccc5)c5c3)c6ccc(OC)cc6	5080
5079	2.13429	5.03444	3.41724	-0.792296	0.799296	-0.545881	-1.33223	1.52824	1.54447	O(CC[NH+]1CCCCC1)c2ccc(C(c3cc(OC)ccc3)c4c(cccc5)c5c(cccc6)c6c4)cc2	5079
5078	2.13429	5.03444	3.41724	-0.792296	0.799296	-0.545881	-1.33223	1.52824	1.54447	O(C)c1ccccc1C(c2c(cccc3)c3c(cccc4)c4c2)c5ccc(OCC[NH+]6CCCCC6)cc5	5078
2983	2.13429	5.03444	3.41724	-0.792296	0.799296	-0.545881	-1.33223	1.52824	1.54447	O(CC[NH+]1CCCCC1)c1ccc(cc1)C(c1c2c(c3c(c1)cccc3)cccc2)c1ccc(OC)cc1	2983
5777	1.57774	5.23986	2.94889	-0.546881	0.984174	-0.814607	-1.22883	1.66471	1.61602	O(CC[NH+](C)C)c1ccccc1C(c2c(cccc3)c3c(cccc4)c4c2)c5ccc(OC)cc5	5777
5215	1.57774	5.23986	2.94889	-0.546881	0.984174	-0.814607	-1.22883	1.66471	1.61602	O(CC[NH+](C)C)c1ccc(C(c2c(cccc3)c3cc(cccc4)c24)c5ccc(OC)cc5)cc1	5215
5157	1.57774	5.23986	2.94889	-0.546881	0.984174	-0.814607	-1.22883	1.66471	1.61602	O(C)c1ccccc1C(c2c(cccc3)c3c(cccc4)c4c2)c5ccc(OCC[NH+](C)C)cc5	5157
3868	1.57774	5.23986	2.94889	-0.546881	0.984174	-0.814607	-1.22883	1.66471	1.61602	O(CC[NH+](C)C)c1ccc(C(c2c(cccc3)c3c(cccc4)c4c2)c5ccc(OC)cc5)cc1	3868
2920	2.07607	4.94723	2.98393	-0.431377	0.937441	0.19166	-1.55992	1.48411	1.63686	Clc1ccc(cc1)-c1[nH]c(cc1C[NH+]1CCN(CC1)c1ccccc1OC)-c1c2c(ccc1C)cccc2	2920
5481	2.75729	5.88	3.33559	0.571205	-0.433507	-0.043207	-1.24656	2.0307	1.64074	S1c(ccc(C(F)(F)F)c2)c2N(Cc3ccc(CNc4cc(Oc5ccccc5)ccc4)cc3)c(cccc6)c16	5481
5846	1.32741	5.55975	2.98876	-0.598994	0.508602	-0.675451	-0.901018	1.5353	1.7642	O1CC1COc2ccc(C(c3c(cccc4)c4c(cccc5)c5c3)c6ccc(OC)cc6)cc2	5846
3370	1.88438	3.90108	2.61837	-0.467517	1.16473	-0.771554	-1.29569	1.61087	1.7652	O(Cc1ccccc1)c1ccc(cc1)C[NH+]1CCC[NH+](CC1)Cc1ccc(OCc2ccccc2)cc1	3370
3545	3.2552	4.55361	3.27139	-0.844385	0.695963	-0.841952	-1.60559	1.52839	1.7708	O(CC(O)C[NH2+]C1CCCCCC1)c1ccc(cc1)C(c1c2c(c3c(c1)cccc3)cccc2)c1ccc(OC)cc1	3545
5461	1.97973	5.19454	2.86987	-0.577975	0.967496	-1.09566	-1.4574	1.26787	1.78478	O(CC[NH+](CC)CC)c1ccc(C(c2c(cccc3)c3c(cccc4)c4c2)c5ccc(O)cc5)cc1	5461
3650	1.74334	4.92594	2.31724	1.29308	0.146299	-0.053253	-0.621812	1.74309	1.78846	Brc1ccc(cc1)\C(=N\NC(=O)Cc1ccccc1Nc1c(Cl)cccc1Cl)\c1ccccc1	3650
3554	3.42692	4.35529	2.45177	-0.599741	1.01852	-0.996081	-1.5443	1.85492	1.79991	O(CC(O)C[NH2+]CC[NH+]1CCCC1)c1ccc(cc1)C(c1c2c(c3c(c1)cccc3)cccc2)c1ccc(OC)cc1	3554
3236	2.54344	5.00011	1.83626	0.209578	1.16897	-0.180922	-0.874425	1.37243	1.81294	O1c2cc(ccc2OC1)-c1[nH]c2c(n1)c(NC(c1ccccc1)c1ccccc1)cc(NC(OCC)=O)c2	3236
5440	2.11499	5.26787	2.94483	-0.951262	0.798441	-0.545223	-1.42834	1.17891	1.83574	O(CC[NH+]1CCCCC1)c2ccc(C(c3c(cccc4)c4c(cccc5)c5c3)c6ccc(O)cc6)cc2	5440
3391	2.26714	3.75209	2.62406	-0.302346	1.21699	-1.05361	-1.43503	1.56877	1.86487	O(Cc1ccccc1)c1ccc(cc1)C[NH+]1CCC(CC1)C[NH2+]Cc1ccc(OCc2ccccc2)cc1	3391
5457	2.50346	4.04826	2.36197	0.073812	1.13334	-0.598059	-0.349787	1.12214	1.90508	S(=O)(=O)(n1cc(C(c2ccc(OCC[NH+](C)C)cc2)c3ccc(OC)cc3)c(cccc4)c14)c5ccccc5	5457
3555	3.61904	4.27813	2.25697	-0.637804	0.982706	-0.977713	-1.43056	1.8664	1.93962	O1CC[NH+](CC1)CC[NH2+]CC(O)COc1ccc(cc1)C(c1c2c(c3c(c1)cccc3)cccc2)c1ccc(OC)cc1	3555
5019	2.87362	3.93668	2.71809	-0.216651	1.08642	-0.385598	-0.404949	1.07578	1.94697	S(=O)(=O)(n1cc(C(c2ccc(OCC[NH+]3CCCC3)cc2)c4ccc(OC)cc4)c(cccc5)c15)c6ccccc6	5019
5505	1.56617	5.47538	2.40889	-0.637214	0.902857	-0.812313	-1.32818	1.30778	1.9522	O(CC[NH+](C)C)c1ccc(C(c2c(cccc3)c3c(cccc4)c4c2)c5ccc(O)cc5)cc1	5505
5592	1.18349	4.75065	2.61519	0.660502	0.135043	-0.12164	-1.40534	1.18955	1.97548	S1c(ccc(C(F)(F)F)c2)c2N(CCCNc3cc(Oc4ccccc4)ccc3)c(cccc5)c15	5592
2905	2.11549	5.09189	3.01508	0.266861	0.160895	0.718796	-1.87256	1.31078	1.97682	Clc1ccc(cc1)-c1[nH]c(-c2c3c(ccc2C)cccc3)c(c1)C[NH+]1CCN(CC1)c1cc(ccc1)C(F)(F)F	2905
5599	1.07254	4.65283	2.65793	0.264832	0.311967	0.113296	-1.49715	1.30657	1.98284	S1c(ccc(C(F)(F)F)c2)c2N(Cc3ccc(C[NH+](Cc4ccccc4)C)cc3)c(cccc5)c15	5599
2919	1.63588	4.82943	2.60937	-0.320197	1.20293	0.546281	-1.47053	1.59661	1.99031	Clc1ccc(cc1)-c1[nH]c(-c2c3c(ccc2C)cccc3)c(c1)C[NH+]1CCN(CC1)c1ncccc1	2919
